# Supplementary material for: New insights into the criteria of functional heterozygosity of the Apis mellifera complementary sex determining gene–Discovery of a functional allele pair differing by a single amino acid
Source: PLoS One. 2022 Aug 9;17(8):e0271922. doi: 10.1371/journal.pone.0271922 (PMC9362917; doi:10.1371/journal.pone.0271922)
Supplement: S1 File — (XLSX) [file pone.0271922.s001.xlsx]

## Sheet: Sequences from database
Supplementary file S1
Sequences and record IDs of csd alleles retrieved from the public databases used in virtual validation of T-RFLP method
acc	nucleotide sequence	sequence of the analyzed region	sequence of the analyzed region without the intron	amino acid sequence of the analyzed region	position of the VspI restriction site	length of the 5' resctriction fragment	length of the 3' resctriction fragment	ID number of the restriction pattern	ID number of the allele
KG701728.1	AAAAACGAGTCGTAAGCGCTATTCTCGTTCAAGAGAGCGAGAGCAAAAGTATGAAACGAAATATATGAAATATATGAAATATATCATATTTATTAAAAATTGAATTTTAATTAAATATTATTACAGATCATATAAAAATGAAAATTCTTATCGAAAATATCGAGAAACATCGAAAGAACGATCTCAAGATAGAAGAGAACGAAAAAGATCTAAAGAACCTAAAATAATTTCATCGAACAATTATAATTATAAAAATTATAATAATTCTAAAAAATTATATTACAATATTAATTATATTGAACAAATTCCTGTTCCTGTTCCTATTTATTGTGGGGTGAGTATTTACATCTCAATTATAAAAGAAAGTTTTTTAACAATATTAAATTTCATTATTAGAAT…	TATCGAGAAACATCGAAAGAACGATCTCAAGATAGAAGAGAACGAAAAAGATCTAAAGAACCTAAAATAATTTCATCGAACAATTATAATTATAAAAATTATAATAATTCTAAAAAATTATATTACAATATTAATTATATTGAACAAATTCCTGTTCCTGTTCCTATTTATTGTGGGGTGAGTATTTACATCTCAATTATAAAAGAAAGTTTTTTAACAATATTAAATTTCATTATTAGAATTTTTCACCAAGACCAATGGGACCTTGGATTTCAAT	TATCGAGAAACATCGAAAGAACGATCTCAAGATAGAAGAGAACGAAAAAGATCTAAAGAACCTAAAATAATTTCATCGAACAATTATAATTATAAAAATTATAATAATTCTAAAAAATTATATTACAATATTAATTATATTGAACAAATTCCTGTTCCTGTTCCTATTTATTGTGGGAATTTTTCACCAAGACCAATGGGACCTTGGATTTCAAT	YRETSKERSQDRRERKRSKEPKIISSNNYNYKNYNNSKKLYYNINYIEQIPVPVPIYCGNFSPRPMGPWIS	130	131	144	1	1
HM588938.1	AATGAAAAAGAAAAACTTTTAGAAGAAAGAACGAGTCGTAAGCGTTATTCTCGTTCAAGAGAACGAGAGCAAAAGTATGAAACGAAATATATGAAATATACCAGATATATCATATTTGTTAAAAATTGAATTTTAATTAAATATTATTACAGATCATATAAAAATGAGAATTCTTATCGAAAATATCGAGAAACATCGAAAGAACGATCTCGAGATAGAACGGAACGAGAGAGATCTAGAGAACCTAAAATAATTTCATCTTTATCGAACAAGACAATACATAATAATAATAATTATAAACCATATTACAATATTAATTATATTGAACAAATTCCTGTTCCTGTTCCTGTTCCTATTTATTGTGGGGTGAGTATTTACATCTCAATTATAAAAAAAAGT…	TATCGAGAAACATCGAAAGAACGATCTCGAGATAGAACGGAACGAGAGAGATCTAGAGAACCTAAAATAATTTCATCTTTATCGAACAAGACAATACATAATAATAATAATTATAAACCATATTACAATATTAATTATATTGAACAAATTCCTGTTCCTGTTCCTGTTCCTATTTATTGTGGGGTGAGTATTTACATCTCAATTATAAAAAAAAGTTTTTTAACAATATTAAATTTCATTATTAGAATTTTCCACCAAGACCAATGGGACCTTGGATTTCAAT	TATCGAGAAACATCGAAAGAACGATCTCGAGATAGAACGGAACGAGAGAGATCTAGAGAACCTAAAATAATTTCATCTTTATCGAACAAGACAATACATAATAATAATAATTATAAACCATATTACAATATTAATTATATTGAACAAATTCCTGTTCCTGTTCCTGTTCCTATTTATTGTGGGAATTTTCCACCAAGACCAATGGGACCTTGGATTTCAAT	YRETSKERSRDRTERERSREPKIISSLSNKTIHNNNNYKPYYNINYIEQIPVPVPVPIYCGNFPPRPMGPWIS	130	131	150	2	2
KG701678.1	AAGAACGAGTCGTAAGCGTTATTCTCGTTCAAGAGAACGAGAGCAAAAGTATGAAACGAAATATATGAAATATATCAGATATATCATATTTGTTAAAAATTGAATTTTAATTAAATATTTTATTATAGGTCATATAAAAATGAAAGAGAATATCGAAAATATGGAGAAACATCGAAAGAACGATCTCAAGATAGAAGAGAACGAGAGAGATCTAGAGAACCTAAAATAATTTCATCTTTATCGAACAATTATAATTATAATAATAATTATAATAAAAAATTATATTACAATATTAATTATATTGAACAAATTCCTGTTCCTGTTCCTATTCCTGTTTATTGTGGGGTGAGTATTTATATCTCAATTATAAAAAAAAGTTTTTTAACAATATTAAATTTC…	TATGGAGAAACATCGAAAGAACGATCTCAAGATAGAAGAGAACGAGAGAGATCTAGAGAACCTAAAATAATTTCATCTTTATCGAACAATTATAATTATAATAATAATTATAATAAAAAATTATATTACAATATTAATTATATTGAACAAATTCCTGTTCCTGTTCCTATTCCTGTTTATTGTGGGGTGAGTATTTATATCTCAATTATAAAAAAAAGTTTTTTAACAATATTAAATTTCATTATTAGAATTTTCCACCAAGACCAATGGGACCTTGGATTTCAAT	TATGGAGAAACATCGAAAGAACGATCTCAAGATAGAAGAGAACGAGAGAGATCTAGAGAACCTAAAATAATTTCATCTTTATCGAACAATTATAATTATAATAATAATTATAATAAAAAATTATATTACAATATTAATTATATTGAACAAATTCCTGTTCCTGTTCCTATTCCTGTTTATTGTGGGAATTTTCCACCAAGACCAATGGGACCTTGGATTTCAAT	YGETSKERSQDRRERERSREPKIISSLSNNYNYNNNYNKKLYYNINYIEQIPVPVPIPVYCGNFPPRPMGPWIS	133	134	150	3	3
KG701774.1	AATGAAAAAGAAAAACTTTTAGAAGAAAGAACGAGTCGTAAGCGCTATTCTCGTTCAAGAGAACGAGAGCAAAAGTATGAAACGAAATATACGAAATATATCAGATATATCATATTTGTTAAAAATTGAATTTTAATTTAATATTATTACAGATCATATAAAAATGAGAATTCTTATCGAAAATATCGAGAAACATCGAAAGAACGATCTCGAGATAGAAAAGAACGAGAAAGATCTAAAGAACCTAAAATAATTTCATCTTTATCGAACAATTATAAATACAGCAATTATAATAATTATAATAACAAAAATTATATTATTAATATTGAACAAATTCCTGTTCCTGTTCCTATTTATTGTGGGGTGAGTATGTATATCTCAATTATAAAAAAAAGTTTT…	TATCGAGAAACATCGAAAGAACGATCTCGAGATAGAAAAGAACGAGAAAGATCTAAAGAACCTAAAATAATTTCATCTTTATCGAACAATTATAAATACAGCAATTATAATAATTATAATAACAAAAATTATATTATTAATATTGAACAAATTCCTGTTCCTGTTCCTATTTATTGTGGGGTGAGTATGTATATCTCAATTATAAAAAAAAGTTTTTTAACAATATTAAATTTCATTATTAGAACTTTCCACCAAGACCAATGGGACCTTGGATTTCAAT	TATCGAGAAACATCGAAAGAACGATCTCGAGATAGAAAAGAACGAGAAAGATCTAAAGAACCTAAAATAATTTCATCTTTATCGAACAATTATAAATACAGCAATTATAATAATTATAATAACAAAAATTATATTATTAATATTGAACAAATTCCTGTTCCTGTTCCTATTTATTGTGGGAACTTTCCACCAAGACCAATGGGACCTTGGATTTCAAT	YRETSKERSRDRKERERSKEPKIISSLSNNYKYSNYNNYNNKNYIINIEQIPVPVPIYCGNFPPRPMGPWIS	136	137	141	4	4
KG701831.1	AATGAAAAAGAAAAATTTTTAGAAGAAAGAACAAGTCGTAAGCGTTATTCTCGTTCAAGAGAACGAGAGCAAAAGTATGAAACGAAATATATGAAATATATGAGATATATCATATTTGTTACAAATTGAATTTTAATTAAATATTTTATTTTTAATTACAGATCATATAAAAATGAAAGAGAATATCGAAAATATCGAGAAACATCGAAAGAACGATCTCAAGATAGAACGGAACGAGAGACATCTAAAGAACCTAAAATAATTTCATCCTTATCGAACAATTACAAATATAGCAATTATAATAAAAAATTATACAAAAATTATATTATTAATATTGAACAAATTCCTGTTCCTGTTCCTGTTTATTATGGGGTGAGTATTTATATCTCAATTATAAAA…	TATCGAGAAACATCGAAAGAACGATCTCAAGATAGAACGGAACGAGAGACATCTAAAGAACCTAAAATAATTTCATCCTTATCGAACAATTACAAATATAGCAATTATAATAAAAAATTATACAAAAATTATATTATTAATATTGAACAAATTCCTGTTCCTGTTCCTGTTTATTATGGGGTGAGTATTTATATCTCAATTATAAAAGAAAGTTTTTTAACAATATTAAATTTCATTATTAGAATTTTCCACCAAGACCAATGGGACCTTGGATTTCAAT	TATCGAGAAACATCGAAAGAACGATCTCAAGATAGAACGGAACGAGAGACATCTAAAGAACCTAAAATAATTTCATCCTTATCGAACAATTACAAATATAGCAATTATAATAAAAAATTATACAAAAATTATATTATTAATATTGAACAAATTCCTGTTCCTGTTCCTGTTTATTATGGGAATTTTCCACCAAGACCAATGGGACCTTGGATTTCAAT	YRETSKERSQDRTERETSKEPKIISSLSNNYKYSNYNKKLYKNYIINIEQIPVPVPVYYGNFPPRPMGPWIS	136	137	141	4	5
KG701718.1	AGGAACAAGTCGTAAGCGTTATTCTCGTTCAAGAGAACGAGAGCAAAAGTATGAAACGAAATATATGAAATATATCAGATATATCATATTTGTTAAAAATTGAATTTTAATTAAATATTTTATTATAGGTCATATAAAAATGAAAATTCTTATCGAAAATATCGAGAAACATCGAAAGAACGATCTCGAGATAGAAGAGAACGAGAAAGATCTCGAGATCGTAAAATAATTTCATCTTTATCGAACAATTACACTTGTAACAATTACAACAAACCAAAATTACAATATTATAATATTAATTATATTGAACAAATTCCTGTTCCTGTTCCTATTTATTTTGGGGCCAGTATTTATATCTCAATTATAAAAGAAAGTTTTTTAACAATATTAAATTTCATT…	TATCGAGAAACATCGAAAGAACGATCTCGAGATAGAAGAGAACGAGAAAGATCTCGAGATCGTAAAATAATTTCATCTTTATCGAACAATTACACTTGTAACAATTACAACAAACCAAAATTACAATATTATAATATTAATTATATTGAACAAATTCCTGTTCCTGTTCCTATTTATTTTGGGGCCAGTATTTATATCTCAATTATAAAAGAAAGTTTTTTAACAATATTAAATTTCATTATTAGAATTTTCCACCAAGACCAATGGGACCTTGGATTTCAAT	TATCGAGAAACATCGAAAGAACGATCTCGAGATAGAAGAGAACGAGAAAGATCTCGAGATCGTAAAATAATTTCATCTTTATCGAACAATTACACTTGTAACAATTACAACAAACCAAAATTACAATATTATAATATTAATTATATTGAACAAATTCCTGTTCCTGTTCCTATTTATTTTGGGAATTTTCCACCAAGACCAATGGGACCTTGGATTTCAAT	YRETSKERSRDRRERERSRDRKIISSLSNNYTCNNYNKPKLQYYNINYIEQIPVPVPIYFGNFPPRPMGPWIS	136	137	144	5	6
KG701704.1	AAGAACAAGTCGTAAGCGTTATTCTCGTTCAAGAGAACGAGAGCAAAAGTATGGAACGAAATATATGAAATATATCAGATATATCATATTTATTAAACATTGAATTTTAATTAAATATTATTACAGATCATATAAAAATGAGAATTCTTATCGAAAATATCGAGAAACATCGAAAGAACGATCTCGAGATAGAATGGAACGAAAGAGATCTAAAGAACCTAAAATAATTTCATCTTTATCGAACAATTACAATTATAAATATAATAATTCTAAAAAATTATATTACAATATTATTAATATTGAACAAATTCCTGTTCCTGTTCCTGTTCCAGTTTATTGTGAGGTGAGTATTTATATCTCAATTATAAAAGAAAGTTTTTTAACAATAAATTAAATTTC…	TATCGAGAAACATCGAAAGAACGATCTCGAGATAGAATGGAACGAAAGAGATCTAAAGAACCTAAAATAATTTCATCTTTATCGAACAATTACAATTATAAATATAATAATTCTAAAAAATTATATTACAATATTATTAATATTGAACAAATTCCTGTTCCTGTTCCTGTTCCAGTTTATTGTGAGGTGAGTATTTATATCTCAATTATAAAAGAAAGTTTTTTAACAATAAATTAAATTTCATTATTAGAATTTTCCACCAAGACCAATGGGACCTTGGATTTCAAT	TATCGAGAAACATCGAAAGAACGATCTCGAGATAGAATGGAACGAAAGAGATCTAAAGAACCTAAAATAATTTCATCTTTATCGAACAATTACAATTATAAATATAATAATTCTAAAAAATTATATTACAATATTATTAATATTGAACAAATTCCTGTTCCTGTTCCTGTTCCAGTTTATTGTGAGAATTTTCCACCAAGACCAATGGGACCTTGGATTTCAAT	YRETSKERSRDRMERKRSKEPKIISSLSNNYNYKYNNSKKLYYNIINIEQIPVPVPVPVYCENFPPRPMGPWIS	136	137	149	6	7
KG701787.1	AAGAACAAGTCGTAAGCGTTATTCTCGTTCAAGAGAACGAGAGCAAAAGTATGGAACGAAATATATGAAATATATCAGATATATCATATTTATTAAACATTGAATTTTAATTAAATATTATTACAGATCATATAAAAATGAGAATTCTTATCGAAAATATCGAGAAACATCGAAAGAACGATCTCGAGATAGAATGGAACGAAAGAGATCTAAAGAACCTAAAATAATTTCATCTTTATCGAACAATTACAATTATAAATATAATAATTCTAAAAAATTATATTACAATATTATTAATATTGAACAAATTCCTGTTCCTGTTCCTGTTCCAGTTTATTGTGAGGTGAGTATTTATATCTCGATTATAAAAGAAAGTTTTTTAACAATGAATTAAATTTC…	TATCGAGAAACATCGAAAGAACGATCTCGAGATAGAATGGAACGAAAGAGATCTAAAGAACCTAAAATAATTTCATCTTTATCGAACAATTACAATTATAAATATAATAATTCTAAAAAATTATATTACAATATTATTAATATTGAACAAATTCCTGTTCCTGTTCCTGTTCCAGTTTATTGTGAGGTGAGTATTTATATCTCGATTATAAAAGAAAGTTTTTTAACAATGAATTAAATTTCATTATTAGAATTTTCCACCAAGACCAATGGGACCTTGGATTTCAAT	TATCGAGAAACATCGAAAGAACGATCTCGAGATAGAATGGAACGAAAGAGATCTAAAGAACCTAAAATAATTTCATCTTTATCGAACAATTACAATTATAAATATAATAATTCTAAAAAATTATATTACAATATTATTAATATTGAACAAATTCCTGTTCCTGTTCCTGTTCCAGTTTATTGTGAGAATTTTCCACCAAGACCAATGGGACCTTGGATTTCAAT	YRETSKERSRDRMERKRSKEPKIISSLSNNYNYKYNNSKKLYYNIINIEQIPVPVPVPVYCENFPPRPMGPWIS	136	137	149	6	8
HM588930.1	AATGAAAAAGAAAAACTTTTAGAAGAAAGAACAAGTCGTAAGCGTTATTCTCGTTCAAGAGAACGAGAGCAAAAGTGTGAAACGAAATATATGAAATATATCAGATATATCATATTTGTTAAAAATTGAATTTTAATTTAATATTATTACAGATCGTATAAAAATGAAAATTCTTATCGAAAGTATCGAGAAACATCGAAAGAACGATCTCGAGATAGAACGGAACGAGAGAGATCTAGAGAACCTAAAATAATTTCATCTTTATTGAACAATACAATACATAATAATAATAATTATAAAAAATTACAATATTACAATATTAATTATATTGAACAAATTCCTGTTCCCGTTCCTATTCCTATTTATTGTGGGGTGAGTATTTATATCTCAATTATAAAA…	TATCGAGAAACATCGAAAGAACGATCTCGAGATAGAACGGAACGAGAGAGATCTAGAGAACCTAAAATAATTTCATCTTTATTGAACAATACAATACATAATAATAATAATTATAAAAAATTACAATATTACAATATTAATTATATTGAACAAATTCCTGTTCCCGTTCCTATTCCTATTTATTGTGGGGTGAGTATTTATATCTCAATTATAAAAGAAAGTTTTTTAATAATATTAAATTTCATTATTAGAATTTTCCACCAAGACCAATGGGACCTTGGATTTCAAT	TATCGAGAAACATCGAAAGAACGATCTCGAGATAGAACGGAACGAGAGAGATCTAGAGAACCTAAAATAATTTCATCTTTATTGAACAATACAATACATAATAATAATAATTATAAAAAATTACAATATTACAATATTAATTATATTGAACAAATTCCTGTTCCCGTTCCTATTCCTATTTATTGTGGGAATTTTCCACCAAGACCAATGGGACCTTGGATTTCAAT	YRETSKERSRDRTERERSREPKIISSLLNNTIHNNNNYKKLQYYNINYIEQIPVPVPIPIYCGNFPPRPMGPWIS	136	137	150	7	9
HM588944.1	AATGAAAAAGAAAAACTTTTAGAAGAAAGAACGAGTCGTAAGCGTTATTCTCGTTCAAGAGAACGAGAGCAAAAGTATGAAACGAAATATATAAAATATATAATATATCATATTTGTTAAAAATTGAATTTTAATTAAATATTTTATTACAGATCATATAAAAATGAAAATTCTTATCGAAAATATCGAGAAACATCGAAAGAACGATCTCGAGATAGAAGAGAACGAGAAAGATCTAAAGAAAGTAAAATAATTTCATCTTTATCGAACAATTACAATTATAACAATTGTAATTATAAACATAAATTATATTACAATATTATTAATATTGAACAAATTCCTGTTCCTGTTCCTATTTATTGTGGGGTGAGTATTTATATCTCAATTATAAAAAAAAGT…	TATCGAGAAACATCGAAAGAACGATCTCGAGATAGAAGAGAACGAGAAAGATCTAAAGAAAGTAAAATAATTTCATCTTTATCGAACAATTACAATTATAACAATTGTAATTATAAACATAAATTATATTACAATATTATTAATATTGAACAAATTCCTGTTCCTGTTCCTATTTATTGTGGGGTGAGTATTTATATCTCAATTATAAAAAAAAGTTTTTTAACAATATTAAATTTCATTATTAGAATTTTCCACCAAGACCAATGGGACCTTGGTTTTCAAT	TATCGAGAAACATCGAAAGAACGATCTCGAGATAGAAGAGAACGAGAAAGATCTAAAGAAAGTAAAATAATTTCATCTTTATCGAACAATTACAATTATAACAATTGTAATTATAAACATAAATTATATTACAATATTATTAATATTGAACAAATTCCTGTTCCTGTTCCTATTTATTGTGGGAATTTTCCACCAAGACCAATGGGACCTTGGTTTTCAAT	YRETSKERSRDRRERERSKESKIISSLSNNYNYNNCNYKHKLYYNIINIEQIPVPVPIYCGNFPPRPMGPWFS	139	140	141	8	10
KG701689.1	AAGAACAAGTCGTAAGCGTTATTCTCGTTCGAGAGAACGAGAGCAAAAGTATGAAACGAAATATATGAAGTATATCAGATATATCATATTTGTTAAAAATTGAATTTTAATTAAATATTTTATTACAGATCGTATAAAAATGAAAATTCTTATCGAAAATATCGAGAAACATCAAAAGAACGATCTCGAGATAGAAGAAAACGAGAGAGATCTAAAGAACCTAAAATAATTTCATCTTTATCGAACAAGACAATACATAATAATAATAATTATGATAATAAAAAATTATATTACAATATTAATTATATTGAACAAATTCCTGTTCCTATTCCTATTTATTGTGGGGTGAGTATTTATATCTCAATTATAAAAAAAAGTTTTTTTACAATATTAAATTTC…	TATCGAGAAACATCAAAAGAACGATCTCGAGATAGAAGAAAACGAGAGAGATCTAAAGAACCTAAAATAATTTCATCTTTATCGAACAAGACAATACATAATAATAATAATTATGATAATAAAAAATTATATTACAATATTAATTATATTGAACAAATTCCTGTTCCTATTCCTATTTATTGTGGGGTGAGTATTTATATCTCAATTATAAAAAAAAGTTTTTTTACAATATTAAATTTCATTATTAGAATTTTCCACCAAGACCAATGGGACCTTGGATTTCAAT	TATCGAGAAACATCAAAAGAACGATCTCGAGATAGAAGAAAACGAGAGAGATCTAAAGAACCTAAAATAATTTCATCTTTATCGAACAAGACAATACATAATAATAATAATTATGATAATAAAAAATTATATTACAATATTAATTATATTGAACAAATTCCTGTTCCTATTCCTATTTATTGTGGGAATTTTCCACCAAGACCAATGGGACCTTGGATTTCAAT	YRETSKERSRDRRKRERSKEPKIISSLSNKTIHNNNNYDNKKLYYNINYIEQIPVPIPIYCGNFPPRPMGPWIS	139	140	144	9	11
KG701691.1	AAGAACAAGTCGTAAGCGTTATTCTCGTTCAAGAGAACGAGAGCAAAAGTATGAAACGAAATATATGAAGTATATCAGATATATCATATTTGTTAAAGATTGAATTTTAATTAAATATTTTATTACAGATCGTATAAAAATGAAAATTCTTATCGAAAATATCGAGAAACATCAAAAGAACGATCTCGAGATAGAAGAAAACGAGAGAGATCTAAAGAACCTAAAATAATTTCATCTTTATCGAACAAGACAATACATAATAATAATAATTATAATAATAAAAAATTATATTACAATATTAATTATATTGAACAAATTCCTGTTCCTATTCCTATTTATTGTGGGGTGAGTATTTATATCTCAATTATAAAAAAAAGTTTTTTTACAATATTAAATTTC…	TATCGAGAAACATCAAAAGAACGATCTCGAGATAGAAGAAAACGAGAGAGATCTAAAGAACCTAAAATAATTTCATCTTTATCGAACAAGACAATACATAATAATAATAATTATAATAATAAAAAATTATATTACAATATTAATTATATTGAACAAATTCCTGTTCCTATTCCTATTTATTGTGGGGTGAGTATTTATATCTCAATTATAAAAAAAAGTTTTTTTACAATATTAAATTTCATTATTAGAATTTTCCACCAAGACCAATGGGACCTTGGATTTCAAT	TATCGAGAAACATCAAAAGAACGATCTCGAGATAGAAGAAAACGAGAGAGATCTAAAGAACCTAAAATAATTTCATCTTTATCGAACAAGACAATACATAATAATAATAATTATAATAATAAAAAATTATATTACAATATTAATTATATTGAACAAATTCCTGTTCCTATTCCTATTTATTGTGGGAATTTTCCACCAAGACCAATGGGACCTTGGATTTCAAT	YRETSKERSRDRRKRERSKEPKIISSLSNKTIHNNNNYNNKKLYYNINYIEQIPVPIPIYCGNFPPRPMGPWIS	139	140	144	9	12
KG701713.1	AAAGACAAGTCGTAAGCGTTATTCTCGTTCAAGAGAACGAGAGCAAAAGTATGAAACGAAATATATGAAATATATCAGATATGTCATATTTGTTAAAAATTGAATTTTAATTAAATATTTTATTACAGATCGGATAAAAATGAAAATTCTTATCGAAAATATCGAGAAACATCATAAGAACGATCTCGAGATAGAAGAAAACGAGAGAGATCTAAAGAACCTAAAATAATATCATCTTTATCGAACAAGACAATACATAATAATAATAATTATAATAATAAAAAATTATATTACAATATTAATTATATTGAACAAATTCCTGTTCCTATTCCTATTTATTGTGGGGTGAGTATTTATATCTCAATTATGAAGAAAAGTTTTTTTACAATATTAAATTTC…	TATCGAGAAACATCATAAGAACGATCTCGAGATAGAAGAAAACGAGAGAGATCTAAAGAACCTAAAATAATATCATCTTTATCGAACAAGACAATACATAATAATAATAATTATAATAATAAAAAATTATATTACAATATTAATTATATTGAACAAATTCCTGTTCCTATTCCTATTTATTGTGGGGTGAGTATTTATATCTCAATTATGAAGAAAAGTTTTTTTACAATATTAAATTTCATTATTAGAATTTTCCACCATGACCAATGGGACCTTGGATTTCAAT	TATCGAGAAACATCATAAGAACGATCTCGAGATAGAAGAAAACGAGAGAGATCTAAAGAACCTAAAATAATATCATCTTTATCGAACAAGACAATACATAATAATAATAATTATAATAATAAAAAATTATATTACAATATTAATTATATTGAACAAATTCCTGTTCCTATTCCTATTTATTGTGGGAATTTTCCACCATGACCAATGGGACCTTGGATTTCAAT	YRETS-ERSRDRRKRERSKEPKIISSLSNKTIHNNNNYNNKKLYYNINYIEQIPVPIPIYCGNFPP-PMGPWIS	139	140	144	9	13
KG701715.1	AAGAACAAGTCGTAAGCGTTATTCTCGTTCAAGAGAACGAGAGCAAAAGTATGAAACGAAATATATGAAGTATATCAGATATATCATATTTGTTAAAAATTGAATTTTAATTAAATATTTTATTACAGATCGTATAAAAATGAAAATTCTTATCGAAAATATCGAGAAACATCAAAAGAACGATCTCGAGATAGAAGAAAACGAGAGAGATCTAAAGAACCTAAAATAATTTCACCTTTATCGAACAAGACAATACATAATAATAATAATTATAATAATAAAAAATTATATTACAATATTAATTATATTGAACAAATTCCTGTTCCTATTCCTATTTATTGTGGGGTGAGTATTTATATCTCAATTATAAAAAAAAGTTTTTTTACAATATTAAATTTC…	TATCGAGAAACATCAAAAGAACGATCTCGAGATAGAAGAAAACGAGAGAGATCTAAAGAACCTAAAATAATTTCACCTTTATCGAACAAGACAATACATAATAATAATAATTATAATAATAAAAAATTATATTACAATATTAATTATATTGAACAAATTCCTGTTCCTATTCCTATTTATTGTGGGGTGAGTATTTATATCTCAATTATAAAAAAAAGTTTTTTTACAATATTAAATTTCATTATTAGAATTTTCCACCAAGACCAATGGGACCTTGGATTTCAAT	TATCGAGAAACATCAAAAGAACGATCTCGAGATAGAAGAAAACGAGAGAGATCTAAAGAACCTAAAATAATTTCACCTTTATCGAACAAGACAATACATAATAATAATAATTATAATAATAAAAAATTATATTACAATATTAATTATATTGAACAAATTCCTGTTCCTATTCCTATTTATTGTGGGAATTTTCCACCAAGACCAATGGGACCTTGGATTTCAAT	YRETSKERSRDRRKRERSKEPKIISPLSNKTIHNNNNYNNKKLYYNINYIEQIPVPIPIYCGNFPPRPMGPWIS	139	140	144	9	14
KG701700.1	AAGAACAAGTCGTAAGCGTTATTCTCGTTCAAGAGAACGAGAGCAAAAGTATGAAACGAAATATATGAAATATATTATATTTGTTAAAAATTGAATTTTAATTAAATATTTTATTATAGGTCATATAAAAATGAAAGAGAATATCGAAAATATCGAGAAACATCGAAAGAACGATCTCAAGATAGAAGAGAACGAGAAAGATCTAAAGAACCTAAAATAATTTCATCTTTATCGAACAATACAATACAATACAATAATAATAATAATAAAAAATTATATTACAATATTATTAATATTGAACAAATTCCTGTTCCTGTTCCTGTTCCCGTTTATTGTGGGGTGAGTATTTATATCTCAATTATAAAAGAAAGTTTTTTAACAATATTAAATTTCATTATT…	TATCGAGAAACATCGAAAGAACGATCTCAAGATAGAAGAGAACGAGAAAGATCTAAAGAACCTAAAATAATTTCATCTTTATCGAACAATACAATACAATACAATAATAATAATAATAAAAAATTATATTACAATATTATTAATATTGAACAAATTCCTGTTCCTGTTCCTGTTCCCGTTTATTGTGGGGTGAGTATTTATATCTCAATTATAAAAGAAAGTTTTTTAACAATATTAAATTTCATTATTAGAATTTTCCACCAAGACCAATGGGACCTTGGATTTCAAT	TATCGAGAAACATCGAAAGAACGATCTCAAGATAGAAGAGAACGAGAAAGATCTAAAGAACCTAAAATAATTTCATCTTTATCGAACAATACAATACAATACAATAATAATAATAATAAAAAATTATATTACAATATTATTAATATTGAACAAATTCCTGTTCCTGTTCCTGTTCCCGTTTATTGTGGGAATTTTCCACCAAGACCAATGGGACCTTGGATTTCAAT	YRETSKERSQDRRERERSKEPKIISSLSNNTIQYNNNNNKKLYYNIINIEQIPVPVPVPVYCGNFPPRPMGPWIS	139	140	147	10	15
DQ325091.1	GGAGAGAAGTTGCAGTAGAGATAGAAATAGAGAATATAGAAAAAAGGACAGACGATATGAAAAATTACACAATGAAAAAGAAAAACTTTTAGAAGAAAGAACGAGTTGTAAGCGTTATTCTCGTTCAAGAGAACGAGAGCAAAAGTATGAAACGAAATATATGAAATATATCAGATTATCATATTTGTTAAACATTGAATTTTAATTAAATATTTTATTATAGGTTATATAAAAATGAAAGAGAATATCGAAAATATGGAGAAACATCGAAAGAACGATCTCGAAATAGAACAGAACGAGAAAAATCTAAAGAACCTAAAATAATTTCATCTTTATCGAACAATTACAATTACAACAATTATAATAATAATTATAAACCATTATATTACAATATTAATT…	TATGGAGAAACATCGAAAGAACGATCTCGAAATAGAACAGAACGAGAAAAATCTAAAGAACCTAAAATAATTTCATCTTTATCGAACAATTACAATTACAACAATTATAATAATAATTATAAACCATTATATTACAATATTAATTATATTGAACAAATTCCTGTTCCTGTTCCTTTTCCTGTTTATTATGGGGTGAGTACTTATATCTCAATTATAAAAGAAAGTTTTTTAACAATATTAAATTTCATTATTAGAATTTTCCACCAAGACCAATGGGACCTTTTGTTTCAAT	TATGGAGAAACATCGAAAGAACGATCTCGAAATAGAACAGAACGAGAAAAATCTAAAGAACCTAAAATAATTTCATCTTTATCGAACAATTACAATTACAACAATTATAATAATAATTATAAACCATTATATTACAATATTAATTATATTGAACAAATTCCTGTTCCTGTTCCTTTTCCTGTTTATTATGGGAATTTTCCACCAAGACCAATGGGACCTTTTGTTTCAAT	YGETSKERSRNRTEREKSKEPKIISSLSNNYNYNNYNNNYKPLYYNINYIEQIPVPVPFPVYYGNFPPRPMGPFVS	139	140	150	11	16
DQ325107.1	GGAAAGAAGTTGCAGTAGAGATAGAAATAGAGAATATAGAGAAAAGGACAGACGATATGAAAAATTACACAATGAAAAAGAAAAACTTTTAGAAGAAAGAACAAGTCGTAAGCGTTATTCCCGTTCAAGAGAACGAGAGAAGAAGTATGAAATATATGAAATATGTAATTATCATATTTGTTAAAAATTGAATTTTAATTAAATATTATTACAGATCATATAAAAATGAGAATTCTTATCGAAAATATCGAGAAACATCGAAAGAACGATCTCGAGATAGAAAAGAACGTGAAAGATCTAAAGAACCTAAAATAATTTCATCTTTATCGAACAAGACAATACATAATAATAATAATAATTATAAAAAATTACAATATTACAATATTAATTATATTGAAC…	TATCGAGAAACATCGAAAGAACGATCTCGAGATAGAAAAGAACGTGAAAGATCTAAAGAACCTAAAATAATTTCATCTTTATCGAACAAGACAATACATAATAATAATAATAATTATAAAAAATTACAATATTACAATATTAATTATATTGAACAAATTCCTGTTCCTGTTCCTATTCCTGTTCCTGTTTATTATGGGGTGAGTATTTATATCTCATTTATAAAAAAAAGTTTTTTTACAATATTAAATTTCATTATTAGAATTTTCTACCAAGACCAATGGGACCTTGGATTTCAAT	TATCGAGAAACATCGAAAGAACGATCTCGAGATAGAAAAGAACGTGAAAGATCTAAAGAACCTAAAATAATTTCATCTTTATCGAACAAGACAATACATAATAATAATAATAATTATAAAAAATTACAATATTACAATATTAATTATATTGAACAAATTCCTGTTCCTGTTCCTATTCCTGTTCCTGTTTATTATGGGAATTTTCTACCAAGACCAATGGGACCTTGGATTTCAAT	YRETSKERSRDRKERERSKEPKIISSLSNKTIHNNNNNYKKLQYYNINYIEQIPVPVPIPVPVYYGNFLPRPMGPWIS	139	140	156	12	17
KG701685.1	AAGAACAAGTCGTAAGCGTTATTCTCGTTCAAGAGAACGAGAGCAAAAGTATGGAACGAAATATATGAAATATATCAGATATATCATATTTGTTAAAAATTGAATTTTAATTAAATATTTTATTATAGGTCATATAAAATTGAAAGAGAATATCGAAAATATGGAGAAACATCGAAAGAACGATCTCGAGATAGAACGGAACGAGAGAGATCTAAAGAACCTAAAATAATTTCATCTTTATCGAACAATTACAATTATAATAATTATAATAAATATAATTATAATCCATTATATTACAATATTAATTATATTGAACAAATTCCTATTCCTGTTCCTATTTATTATGGGGTGAGTATTTATATCTCAATTATAAAAGAAAGTTTTTTAACAATATTAAAT…	TATGGAGAAACATCGAAAGAACGATCTCGAGATAGAACGGAACGAGAGAGATCTAAAGAACCTAAAATAATTTCATCTTTATCGAACAATTACAATTATAATAATTATAATAAATATAATTATAATCCATTATATTACAATATTAATTATATTGAACAAATTCCTATTCCTGTTCCTATTTATTATGGGGTGAGTATTTATATCTCAATTATAAAAGAAAGTTTTTTAACAATATTAAATTTCATTATTAGAATTTTCCAAGACCAATGGGACCTTGGATTTCAAT	TATGGAGAAACATCGAAAGAACGATCTCGAGATAGAACGGAACGAGAGAGATCTAAAGAACCTAAAATAATTTCATCTTTATCGAACAATTACAATTATAATAATTATAATAAATATAATTATAATCCATTATATTACAATATTAATTATATTGAACAAATTCCTATTCCTGTTCCTATTTATTATGGGAATTTTCCAAGACCAATGGGACCTTGGATTTCAAT	YGETSKERSRDRTERERSKEPKIISSLSNNYNYNNYNKYNYNPLYYNINYIEQIPIPVPIYYGNFPRPMGPWIS	142	143	141	13	18
HM588923.1	AATGAAGAAGAAAAATTTTTAGAAGAAAGAACGAGTCGTAAGCGCTATTCTCGTTCAAGAGAACGAGAACAAAAGTATGAAACGAAATATATGAAATATATCATATTATCATATTATATATCATATATCATATTTGTTAAAAATTGAATTTTAATTAAATATTTTATTACAGGTCATATAAAAATGAAAGAGAATATCGAAAATATCGAGAAAGATCGAAAGAACGATCTCGAGATAGAACAGAACGAGAGAGATCTAAAGAACCTAAAATAATTTCATCGAACAATTATAATTATAAAAATTATAATAATAATTATAATAATTATAAACAATTATGTTACAATATTAATTATATTGAACAAATTCCTGTTCCTGTTCCTGTTCCCGTTTATTGTGGGG…	TATCGAGAAAGATCGAAAGAACGATCTCGAGATAGAACAGAACGAGAGAGATCTAAAGAACCTAAAATAATTTCATCGAACAATTATAATTATAAAAATTATAATAATAATTATAATAATTATAAACAATTATGTTACAATATTAATTATATTGAACAAATTCCTGTTCCTGTTCCTGTTCCCGTTTATTGTGGGGTAAGTATTTATATCTCAATTATAAAAAAAAGTTTTTTAACAATATTAAATTTTATTATTAGAATTTTCCACCAAGACCAATGGGACCTTGGATTTCAAT	TATCGAGAAAGATCGAAAGAACGATCTCGAGATAGAACAGAACGAGAGAGATCTAAAGAACCTAAAATAATTTCATCGAACAATTATAATTATAAAAATTATAATAATAATTATAATAATTATAAACAATTATGTTACAATATTAATTATATTGAACAAATTCCTGTTCCTGTTCCTGTTCCCGTTTATTGTGGGAATTTTCCACCAAGACCAATGGGACCTTGGATTTCAAT	YRERSKERSRDRTERERSKEPKIISSNNYNYKNYNNNYNNYKQLCYNINYIEQIPVPVPVPVYCGNFPPRPMGPWIS	142	143	150	14	19
KG701702.1	AAGAACAAGTCGTAACCGTTATTCTCGTAGGTCTTCAAGAGAACGAGAGCAAAAGTATGAAACGAAATGTATGAAATATATCAGATATATCATATTTGTTAAAAATTGAATTTTAATTAAATATTATTACAGATTATATAAAAATGAAAATTCTTATCGAAAATATCGAGAAACATCGAAAGAACGATCTCGAGATAGAACAGAACGAGAGAGATCTAAAGAACGTAAAATAATTTCATCTTTATCGAACAGTTATAATTATAACAATTACAAACCAAAATTTAACAATAAACAATATTACAATATTAATTATATTGAACAAATTCCTATTCCTATTCCTGTTCCTATTTATTGTGGGGTGAGTATTTATATCTCAATTATAAAAAAAAGTTTTTTAAC…	TATCGAGAAACATCGAAAGAACGATCTCGAGATAGAACAGAACGAGAGAGATCTAAAGAACGTAAAATAATTTCATCTTTATCGAACAGTTATAATTATAACAATTACAAACCAAAATTTAACAATAAACAATATTACAATATTAATTATATTGAACAAATTCCTATTCCTATTCCTGTTCCTATTTATTGTGGGGTGAGTATTTATATCTCAATTATAAAAAAAAGTTTTTTAACAATATTAAATTTTATTATTAGAATTTTCCACCAAGACCAATGGGACCTTGGATTTCAAT	TATCGAGAAACATCGAAAGAACGATCTCGAGATAGAACAGAACGAGAGAGATCTAAAGAACGTAAAATAATTTCATCTTTATCGAACAGTTATAATTATAACAATTACAAACCAAAATTTAACAATAAACAATATTACAATATTAATTATATTGAACAAATTCCTATTCCTATTCCTGTTCCTATTTATTGTGGGAATTTTCCACCAAGACCAATGGGACCTTGGATTTCAAT	YRETSKERSRDRTERERSKERKIISSLSNSYNYNNYKPKFNNKQYYNINYIEQIPIPIPVPIYCGNFPPRPMGPWIS	142	143	150	14	20
KG701739.1	AAGAACAAGTCGTAAGCGTTATTCTCGTTCAAGAGAACGAGAGCAAAAGTATGAAACGAAATATATGAAATATATCAGATATATCATATTTGTTAAAAATTGAATTTTAATTAAATATTATTACAGATCATATAAAAATGAGAATTCTTATCGAAAATATCGAGAAACATCGAAAGAACGATCTCGAGATAGAACGGAACGAGAGAGATCTAGAGAACCTAAAATAATTTCATCTTTATCGAACAATTACAATTATAATAATTATAATAATAATTATAATAAAAAATTATATTACAATATTAATTATATTGAACAAATTCCTGTTCCTGTTCCTGTTCCTATTTATTGTGGGGTGAGTATTTATATCTCAATTATAAAAGAAAGTTTTTTAACAATATT…	TATCGAGAAACATCGAAAGAACGATCTCGAGATAGAACGGAACGAGAGAGATCTAGAGAACCTAAAATAATTTCATCTTTATCGAACAATTACAATTATAATAATTATAATAATAATTATAATAAAAAATTATATTACAATATTAATTATATTGAACAAATTCCTGTTCCTGTTCCTGTTCCTATTTATTGTGGGGTGAGTATTTATATCTCAATTATAAAAGAAAGTTTTTTAACAATATTAAATTTCATTATTAGAATTTTCCACCAAGACCAATGGGACCTTGGATTTCAAT	TATCGAGAAACATCGAAAGAACGATCTCGAGATAGAACGGAACGAGAGAGATCTAGAGAACCTAAAATAATTTCATCTTTATCGAACAATTACAATTATAATAATTATAATAATAATTATAATAAAAAATTATATTACAATATTAATTATATTGAACAAATTCCTGTTCCTGTTCCTGTTCCTATTTATTGTGGGAATTTTCCACCAAGACCAATGGGACCTTGGATTTCAAT	YRETSKERSRDRTERERSREPKIISSLSNNYNYNNYNNNYNKKLYYNINYIEQIPVPVPVPIYCGNFPPRPMGPWIS	142	143	150	14	21
KY502229.1	GAAGTTGCAGTAGAGATAGAAATAGAGAATATAGAAAAAAGGACAGACGATATGAAAAATTACACAATGAAAAAGAAAAACTTTTAGAAAAAAGAACAAGTCGTAAGCGTAATTTTCGTTCAAGAGAACGAGAGCAAAAGTATGAAACGAAATATATGAAATATATTAGATATTATCATATTTATTAAAAATTGAATTTTAATTAAATATTTTATTATAGCTCGTATAAAAATGAAAGAGAATATCGAAAATATCGAGAAACATCGAAAGAACGATCTCGAGATAGAACAGAACGAGAGAGATCTAGAGAACCTAAAATAATTTCATCTTTATCGAACAAGACAATACATAATAATAATAATTATAATAATTATAAAAAATTATATTACAATATTAATT…	TATCGAGAAACATCGAAAGAACGATCTCGAGATAGAACAGAACGAGAGAGATCTAGAGAACCTAAAATAATTTCATCTTTATCGAACAAGACAATACATAATAATAATAATTATAATAATTATAAAAAATTATATTACAATATTAATTATATTGAACAAATTCCTGTTCCTGTTCCTGTTCCTATTTATTGTGGGGTGAGTATTTATATCTCAATTATAAAAAAAAGTTTTTTAACAATATTAAATTTCATTATTAGAATTTTCCACCAAGACCAATGGGACCTTGGATTTCAAT	TATCGAGAAACATCGAAAGAACGATCTCGAGATAGAACAGAACGAGAGAGATCTAGAGAACCTAAAATAATTTCATCTTTATCGAACAAGACAATACATAATAATAATAATTATAATAATTATAAAAAATTATATTACAATATTAATTATATTGAACAAATTCCTGTTCCTGTTCCTGTTCCTATTTATTGTGGGAATTTTCCACCAAGACCAATGGGACCTTGGATTTCAAT	YRETSKERSRDRTERERSREPKIISSLSNKTIHNNNNYNNYKKLYYNINYIEQIPVPVPVPIYCGNFPPRPMGPWIS	142	143	150	14	22
KY502232.1	GAAGTTGCAGTAGAGATAGAAATAGAGAATATAGAAAAAAGGACAGACAATATGAAAAATTACACAACGAAAAAGAAAAGTTTTTAGAAGAAAGAACAAGTCGTAAGCGTTATTCTCGTTCAAGAGAACGAGAGCAAAAGTATGAAACGAAATATATGAAATATATTAGATATATCATATTTATTAAAAATTGAATTTTAATTAAATATTTTATTACAGCTCGTATAAAAATGAAAGAGAATATCGAAAATATCGAGAAACATCGAAAGAACGATCTCGAGATAGAACAGAACGAGAGAGATCTAAAGAACCTAAAATAATTTCATCTTTATCAAACAATTATAGTTATAATAATTATAATAATAATAATTATAAAAAATTATATTACAATATTAATTA…	TATCGAGAAACATCGAAAGAACGATCTCGAGATAGAACAGAACGAGAGAGATCTAAAGAACCTAAAATAATTTCATCTTTATCAAACAATTATAGTTATAATAATTATAATAATAATAATTATAAAAAATTATATTACAATATTAATTATATTGAACAAATTCCTGTTCCTGTTCCTGTTCCTATTTATTGTGGGGTGAGTATTTATATCTCAATTATAAAAGAAAGTTTTTTAACAATATTAAATTTCATTATTAGAATTTTCCACCAAGACCAATGGGACCTTGGATTTCAAT	TATCGAGAAACATCGAAAGAACGATCTCGAGATAGAACAGAACGAGAGAGATCTAAAGAACCTAAAATAATTTCATCTTTATCAAACAATTATAGTTATAATAATTATAATAATAATAATTATAAAAAATTATATTACAATATTAATTATATTGAACAAATTCCTGTTCCTGTTCCTGTTCCTATTTATTGTGGGAATTTTCCACCAAGACCAATGGGACCTTGGATTTCAAT	YRETSKERSRDRTERERSKEPKIISSLSNNYSYNNYNNNNYKKLYYNINYIEQIPVPVPVPIYCGNFPPRPMGPWIS	142	143	150	14	23
KG701710.1	AAGAACGAGTCGTAAGCGTTATTCTCGTTCAAGAGAACGAGAGCAAAAGTATGAAACGAAATATATGAAATATATGATATATTATATTTGTTAAAAATTGAATTTTAATTAAATATTATTACAGATCATATAAAAATGAGAATTCTTATCGAAAATATCGAGAAACATCGAAAGAACGATCTCGAGATAGAACAGAACGAGAGAGATCTAAAGAACCTAAAATAATTTCATCTTTATCGAACAATTACAATTATAATAATAATTATAATAATAATTATAAACAATTATGTTACAATATTAATTATATTGAACAAATTCCCGTTCCTGTTCCTGTTCCTATTTATTGTGAGGTGAGTATTTATATCTCAATTATAAAAGAAAGTTTTTTAACAATATTAA…	TATCGAGAAACATCGAAAGAACGATCTCGAGATAGAACAGAACGAGAGAGATCTAAAGAACCTAAAATAATTTCATCTTTATCGAACAATTACAATTATAATAATAATTATAATAATAATTATAAACAATTATGTTACAATATTAATTATATTGAACAAATTCCCGTTCCTGTTCCTGTTCCTATTTATTGTGAGGTGAGTATTTATATCTCAATTATAAAAGAAAGTTTTTTAACAATATTAAATTTCATTTAATTAGAATTTTCCACCAAGACCAATGGGACCTTGGATTTCAAT	TATCGAGAAACATCGAAAGAACGATCTCGAGATAGAACAGAACGAGAGAGATCTAAAGAACCTAAAATAATTTCATCTTTATCGAACAATTACAATTATAATAATAATTATAATAATAATTATAAACAATTATGTTACAATATTAATTATATTGAACAAATTCCCGTTCCTGTTCCTGTTCCTATTTATTGTGAGAATTTTCCACCAAGACCAATGGGACCTTGGATTTCAAT	YRETSKERSRDRTERERSKEPKIISSLSNNYNYNNNYNNNYKQLCYNINYIEQIPVPVPVPIYCENFPPRPMGPWIS	142	143	152	15	24
HQ915788.1	GAAAGAAGTTGCAGTAGAGATAGAAATAGAGAATATAAAGAAAAGGACAGACGATATGAAAAATTACACAATGAAAAAGAAAAACTTTTAGAAGAAAGAACGAGTCGTAAGCGTTATTCTCGTTCAAGAGAACGAGAGCAAAAGTATGAAACGAAATATATGAAATATATGATATATCATATTTTTTAAAAATTGAATTTTAATTAAATATTATTACAGATCATATAAAAATGAGAATTCTTATCGAAAATATCGAGAAACATCAAAAGAACGATCTCGAGATAGAACAGAACGAGAGAGATCTAAAGAACCTAAAATAATTTCATCTTTATCGAACAATTACAATTATAATAATAATTATAATAATAATTATAATAAAAAATTATATTACAATATTAA…	TATCGAGAAACATCAAAAGAACGATCTCGAGATAGAACAGAACGAGAGAGATCTAAAGAACCTAAAATAATTTCATCTTTATCGAACAATTACAATTATAATAATAATTATAATAATAATTATAATAAAAAATTATATTACAATATTAATTATATTGAACAAATTCCTGTTCCTGTTCCTATTTATTGTGGGGTGAGTATTTATATCTCAATTATAAAAGAAAATTTTTTAACAATATTAAATTTCATTATTAGAATTTTCCACCAAGACCAATGGGACCTTGGATTTCAAT	TATCGAGAAACATCAAAAGAACGATCTCGAGATAGAACAGAACGAGAGAGATCTAAAGAACCTAAAATAATTTCATCTTTATCGAACAATTACAATTATAATAATAATTATAATAATAATTATAATAAAAAATTATATTACAATATTAATTATATTGAACAAATTCCTGTTCCTGTTCCTATTTATTGTGGGAATTTTCCACCAAGACCAATGGGACCTTGGATTTCAAT	YRETSKERSRDRTERERSKEPKIISSLSNNYNYNNNYNNNYNKKLYYNINYIEQIPVPVPIYCGNFPPRPMGPWIS	145	146	144	16	25
KG701679.1	AAGAACAAGTCGTAAGCGTTATTCTCGTTCAAGAGAACGAAAGCAAAAGTATGAAACGAAATATATGAAATATATCAGATATAACATATTTGTTAAAAATTGAATTTTAATTAAATATTATTACAGATCATATAAAAATGAGAATTCTTATCGAAAATATCGAGAAACATCGAAAGAACGATCTCGTGATAGAAGAGGACGAGAGAGATCTGAAGAACCTAAAATAATTTCATCTTTATCGAACAAGACAATACATAATAATAATAATTATAATAATTATAAAAAATTATATTACAATGTTATTAATATTGAACAAATTCCTGTTCCTGTTCCTGTTCCTATTTATTGTGGGGTGAGTATTTATATCTCAATTATAAATGAAAGTTTTTTAACAATATT…	TATCGAGAAACATCGAAAGAACGATCTCGTGATAGAAGAGGACGAGAGAGATCTGAAGAACCTAAAATAATTTCATCTTTATCGAACAAGACAATACATAATAATAATAATTATAATAATTATAAAAAATTATATTACAATGTTATTAATATTGAACAAATTCCTGTTCCTGTTCCTGTTCCTATTTATTGTGGGGTGAGTATTTATATCTCAATTATAAATGAAAGTTTTTTAACAATATTAAATTTCATTATTAGAATTTTCCACCAAGACCAATGGGACCTTGGATTTCAAT	TATCGAGAAACATCGAAAGAACGATCTCGTGATAGAAGAGGACGAGAGAGATCTGAAGAACCTAAAATAATTTCATCTTTATCGAACAAGACAATACATAATAATAATAATTATAATAATTATAAAAAATTATATTACAATGTTATTAATATTGAACAAATTCCTGTTCCTGTTCCTGTTCCTATTTATTGTGGGAATTTTCCACCAAGACCAATGGGACCTTGGATTTCAAT	YRETSKERSRDRRGRERSEEPKIISSLSNKTIHNNNNYNNYKKLYYNVINIEQIPVPVPVPIYCGNFPPRPMGPWIS	145	146	147	17	26
KG701696.1	AAGAACAAGTCGTAAGCGTTATTCTCGTTCAAGAGAACGAAAGCAAAAGTATGAAACGAAATATATGAAATATATCAGATATATCATATTTGTTAAAAATTGAATTTTAATTAAATATTATTACAGATCATATAAAAATGAGAATTCTTATCGAAAATATCGAGAAACATCGAAAGAACGATCTCGTGATAGAAGAGAACGAGAGAGATCTAAAGAACCTAAAATAATTTCATCTTTATCGAACAAGACAATACATAATAATAATAATTATAATAATTATAAAAAATTATATTACAATGTTATTAATATTGAACAAATTCCTGTTCCTGTACCTGTTCCTATTTATTGTGGGGTGAGTATTTATATCTCAATTATAAATGAAAGTTTTTCAACAATATT…	TATCGAGAAACATCGAAAGAACGATCTCGTGATAGAAGAGAACGAGAGAGATCTAAAGAACCTAAAATAATTTCATCTTTATCGAACAAGACAATACATAATAATAATAATTATAATAATTATAAAAAATTATATTACAATGTTATTAATATTGAACAAATTCCTGTTCCTGTACCTGTTCCTATTTATTGTGGGGTGAGTATTTATATCTCAATTATAAATGAAAGTTTTTCAACAATATTAAATTTCATTATTAGAATTTTCCACCAAGACCAATGGGACCTTGGATTTCAAT	TATCGAGAAACATCGAAAGAACGATCTCGTGATAGAAGAGAACGAGAGAGATCTAAAGAACCTAAAATAATTTCATCTTTATCGAACAAGACAATACATAATAATAATAATTATAATAATTATAAAAAATTATATTACAATGTTATTAATATTGAACAAATTCCTGTTCCTGTACCTGTTCCTATTTATTGTGGGAATTTTCCACCAAGACCAATGGGACCTTGGATTTCAAT	YRETSKERSRDRRERERSKEPKIISSLSNKTIHNNNNYNNYKKLYYNVINIEQIPVPVPVPIYCGNFPPRPMGPWIS	145	146	147	17	27
KG701694.1	AAGAACAAGTCGTAAGCGCTATTCTCGTTCAAGGGAACGAGAGCAAAAGTATGAAACGAAATATATGAAATATATGATATATCATATTTGTTAAAAATTGAATTTTAATTAAATATTTTATTACAGGTCATATAAAAATGAAAGAGAATATCGAAAATATCGAGAAACATCAAAAGAACGATCTCGAGATAGAAGAGAACGAGAAAGATCTAAAGAACCTAAAATAACTTCATCTTTATCGAACAATTACAATTCTAATAATTATAATAATTATAATAATAAAAAGTTATATTACAATATTATTAATATTGAACAAATTCCTGTTCCTGTTCCTGTTCCCGTTTATTATGGGGTGAGTATTTATATCTCATTTATAAAAGAAAGTTTTTTTAACAATAT…	TATCGAGAAACATCAAAAGAACGATCTCGAGATAGAAGAGAACGAGAAAGATCTAAAGAACCTAAAATAACTTCATCTTTATCGAACAATTACAATTCTAATAATTATAATAATTATAATAATAAAAAGTTATATTACAATATTATTAATATTGAACAAATTCCTGTTCCTGTTCCTGTTCCCGTTTATTATGGGGTGAGTATTTATATCTCATTTATAAAAGAAAGTTTTTTTAACAATATTAAATTTCATTATTAGAATTTTCCACCAAGACCAATGGGACCTTGGATTTCAAT	TATCGAGAAACATCAAAAGAACGATCTCGAGATAGAAGAGAACGAGAAAGATCTAAAGAACCTAAAATAACTTCATCTTTATCGAACAATTACAATTCTAATAATTATAATAATTATAATAATAAAAAGTTATATTACAATATTATTAATATTGAACAAATTCCTGTTCCTGTTCCTGTTCCCGTTTATTATGGGAATTTTCCACCAAGACCAATGGGACCTTGGATTTCAAT	YRETSKERSRDRRERERSKEPKITSSLSNNYNSNNYNNYNNKKLYYNIINIEQIPVPVPVPVYYGNFPPRPMGPWIS	145	146	148	18	28
KG701655.1	AAGAACGAGTCGTAAGCGTTATTCTCGTTCAAGAGAACGAGAGCAAAAGTATGGAATGAAATATATGAAATATATCAGATATATCATATTTGTTAAAAATTGAATTTTAATTTAATATTATTACAGATCGTATAAAAATGAAAATTCTTATCGAAAATATCGAGAAACATCGAAAGAACGATCTCGAGATAGAACGGAACGAGAAAGATCTAAAGAACCTAAAATAATTTCATCTTTATCGAACAATTATAATTATAAAAATTATAATAATAATTATAATAATTATAAACCATATTACAATATTAATTATATTGAACAAATTCCTGTTCCTATTCCTGTTCCTATTTATTGTGAGGTGAGTATTTATATCTCAATTATAAAAAAAAGTTTTTTAACAAT…	TATCGAGAAACATCGAAAGAACGATCTCGAGATAGAACGGAACGAGAAAGATCTAAAGAACCTAAAATAATTTCATCTTTATCGAACAATTATAATTATAAAAATTATAATAATAATTATAATAATTATAAACCATATTACAATATTAATTATATTGAACAAATTCCTGTTCCTATTCCTGTTCCTATTTATTGTGAGGTGAGTATTTATATCTCAATTATAAAAAAAAGTTTTTTAACAATATTAAATTTCATTATTAGAATTTTCCACCAAGACCAATGGGACCTTGGATTTCAAT	TATCGAGAAACATCGAAAGAACGATCTCGAGATAGAACGGAACGAGAAAGATCTAAAGAACCTAAAATAATTTCATCTTTATCGAACAATTATAATTATAAAAATTATAATAATAATTATAATAATTATAAACCATATTACAATATTAATTATATTGAACAAATTCCTGTTCCTATTCCTGTTCCTATTTATTGTGAGAATTTTCCACCAAGACCAATGGGACCTTGGATTTCAAT	YRETSKERSRDRTERERSKEPKIISSLSNNYNYKNYNNNYNNYKPYYNINYIEQIPVPIPVPIYCENFPPRPMGPWIS	145	146	150	19	29
KG701674.1	AAGAACAAGTCGTGAGCGTTATTCTCGTTCAAGAGAACGAGAGCAGAAGTATGAAACGAAATATATGAAATATATCAGATATATTTGTTAAAAACTGAATTTTAATTAAATATTATTACAGATCATATAAAAATGAGAATTCTTATCGAAAATATCGAGAAACATCGAAAGAACGATCTCGAGATAGAACAGAACGAGAGAGATCTAGAGAACCTAAAATAATTTCATCTTTATCGAACAATTACAATTATAATAATAATAAATATAATTATAATAATAAAAAATTATATTACAATATTATTAATATTGAACAAATTCCTGTTCCTGTTCCTGTTTATTGTGGGGTGAGTATTTATATCTCAATTATAAAAGAAAGTTTTTTAACAATATTAAATTTCA…	TATCGAGAAACATCGAAAGAACGATCTCGAGATAGAACAGAACGAGAGAGATCTAGAGAACCTAAAATAATTTCATCTTTATCGAACAATTACAATTATAATAATAATAAATATAATTATAATAATAAAAAATTATATTACAATATTATTAATATTGAACAAATTCCTGTTCCTGTTCCTGTTTATTGTGGGGTGAGTATTTATATCTCAATTATAAAAGAAAGTTTTTTAACAATATTAAATTTCATTATTAGAATTTTCCACCAAGACCAATGGGACCTTGGATTTCAAT	TATCGAGAAACATCGAAAGAACGATCTCGAGATAGAACAGAACGAGAGAGATCTAGAGAACCTAAAATAATTTCATCTTTATCGAACAATTACAATTATAATAATAATAAATATAATTATAATAATAAAAAATTATATTACAATATTATTAATATTGAACAAATTCCTGTTCCTGTTCCTGTTTATTGTGGGAATTTTCCACCAAGACCAATGGGACCTTGGATTTCAAT	YRETSKERSRDRTERERSREPKIISSLSNNYNYNNNKYNYNNKKLYYNIINIEQIPVPVPVYCGNFPPRPMGPWIS	148	149	141	20	30
HM588942.1	AATGAAAAAGAAAAACTTTTAGAAGAAAGAACGAATCGTAAGCGTTATTCTCATTCAAGAGAACGAGAGCAAAAGTATGAAACGAAATATATGAAATATATGATATATCATATTTTTTAAAAATTGAATTTTAATTAAATATTATTACAGATCATATAAAAATGAGAATTCTTATCGAAAATATCGAGAAACATTAAAAGAACGATCTCGAGATAGAACAGAACGAGAGAGATCTAAAGAACCTAAAATAATTTCATCTTTATCGAACAATTACAATTATAATAATAATAATTATAATAATAATTATAATAAAAAATTATATTACAATATTAATTATATTGAACAAATTCCTGTTCCTGTTCCTATTTATTGTGGGGTGAGTATTTATATCTCAATTAT…	TATCGAGAAACATTAAAAGAACGATCTCGAGATAGAACAGAACGAGAGAGATCTAAAGAACCTAAAATAATTTCATCTTTATCGAACAATTACAATTATAATAATAATAATTATAATAATAATTATAATAAAAAATTATATTACAATATTAATTATATTGAACAAATTCCTGTTCCTGTTCCTATTTATTGTGGGGTGAGTATTTATATCTCAATTATAAAAGAAAATTTTTTAACAATATTAAATTTCATTATTAGAATTTTCCACCAAGACCAATGGGACCTTGGATTTCAAT	TATCGAGAAACATTAAAAGAACGATCTCGAGATAGAACAGAACGAGAGAGATCTAAAGAACCTAAAATAATTTCATCTTTATCGAACAATTACAATTATAATAATAATAATTATAATAATAATTATAATAAAAAATTATATTACAATATTAATTATATTGAACAAATTCCTGTTCCTGTTCCTATTTATTGTGGGAATTTTCCACCAAGACCAATGGGACCTTGGATTTCAAT	YRETLKERSRDRTERERSKEPKIISSLSNNYNYNNNNYNNNYNKKLYYNINYIEQIPVPVPIYCGNFPPRPMGPWIS	148	149	144	21	31
HQ915793.1	GAAAGAAGTTGCAGTAGAGATAGAAATAGAGAATATAAAGAAAAGGACGGACGATATGAAAAATTACACAATGAAAAAGAAAAACTTTTAGAAGAAAGAACGAGTCGTAAGCGTTATTCTCGTTCAAGAGAACGAGAGCAAAAGTATGAAACGAAATATATGAAATATGTGATATATCATATTTTTTAAAAATTGAATTTTAATTAAATATTATTACAGATCATATAAAAATGAGAATTCTTATCGAAAATATCGAGAAACATCAAAAGAACGATCTCGAGATAGAACAGAACGAGAGAGATCTAAAGAACCTAAAATAATTTCATCTTTATCGAACAATTACAATTATAATAATAATAATTATAATAATAATTATAATAAAAAATTATATTACAATAT…	TATCGAGAAACATCAAAAGAACGATCTCGAGATAGAACAGAACGAGAGAGATCTAAAGAACCTAAAATAATTTCATCTTTATCGAACAATTACAATTATAATAATAATAATTATAATAATAATTATAATAAAAAATTATATTACAATATTAATTATATTGAACAAATTCCTGTTCCTGTTCCTATTTATTGTGGGGTGAGTATTTATATCTCAATTATAAAAGAAAATTTTTTAACAATATTAAATTTCATTATTAGAATTTTCCACCAAGACCAATGGGACCTTGGATTTCAAT	TATCGAGAAACATCAAAAGAACGATCTCGAGATAGAACAGAACGAGAGAGATCTAAAGAACCTAAAATAATTTCATCTTTATCGAACAATTACAATTATAATAATAATAATTATAATAATAATTATAATAAAAAATTATATTACAATATTAATTATATTGAACAAATTCCTGTTCCTGTTCCTATTTATTGTGGGAATTTTCCACCAAGACCAATGGGACCTTGGATTTCAAT	YRETSKERSRDRTERERSKEPKIISSLSNNYNYNNNNYNNNYNKKLYYNINYIEQIPVPVPIYCGNFPPRPMGPWIS	148	149	144	21	32
HQ915808.1	GAAAGAAGTTGCAGTAGAGATAGAAATAGAGAATATAAAGAAAAGGACAGACGATATGAAAAATTACACAATGAAAAAGAAAAACTTTTAGAAGAAAGAACGAGTCGTAAGCGTTATTCTCGTTCAAGAGAACGAGAGCAAAAGTATGAAACGAAATATATGAAATATATGATATATCATATTTTTTAAAAATTGAATTTTAATTAAATATTATTACAGATCATATAAAAATGAGAATTCTTATCGAAAATATCGAGAAACATCAAAAGAACGATCTCGAGATAGAACAGAACGAGAGAGATCTAAAGAACCTAAAATAATTTCATCTTTATCGAACAATTACAATTATAATAATAGTAATTATAATAATAATTATAATAAAAAATTATATTACAATAT…	TATCGAGAAACATCAAAAGAACGATCTCGAGATAGAACAGAACGAGAGAGATCTAAAGAACCTAAAATAATTTCATCTTTATCGAACAATTACAATTATAATAATAGTAATTATAATAATAATTATAATAAAAAATTATATTACAATATTAATTATATTGAACAAATTCCTGTTCCTGTTCCTATTTATTGTGGGGTGAGTATTTATATCTCAATTATAAAAGAAAATTTTTTAACAATATTAAATTTCATTATTAGAATTTTCCACCAAGACCAATGGGACCTTGGATTTCAAT	TATCGAGAAACATCAAAAGAACGATCTCGAGATAGAACAGAACGAGAGAGATCTAAAGAACCTAAAATAATTTCATCTTTATCGAACAATTACAATTATAATAATAGTAATTATAATAATAATTATAATAAAAAATTATATTACAATATTAATTATATTGAACAAATTCCTGTTCCTGTTCCTATTTATTGTGGGAATTTTCCACCAAGACCAATGGGACCTTGGATTTCAAT	YRETSKERSRDRTERERSKEPKIISSLSNNYNYNNSNYNNNYNKKLYYNINYIEQIPVPVPIYCGNFPPRPMGPWIS	148	149	144	21	33
HQ915810.1	GAAAGAAGTTGCAGTAGAGATAGAAATAGAGAATATAAAGAAAAGGACAGACGATATGAAAAATTACACAATGAAAAAGAAAAACTTTTAGAAGAAAGAACGAGTCGTAAGCGTTATTCTCGTTCAAGAGAACGAGAGCAAAAGTATGAAACGAAATATATGAAATATATGATATATCATATTTTTTAAAAATTGAATTTTAATTAAATATTATTACAGATCATATAAAAATGAGAATTCTTATCGAAAATATCGAGAAACATCAAAAGAACGATCTCGAGATAGAACAGAACGAGAGAGATCTAAAGAACCTAAGATAATTTCATCTTTATCGAACAATTACAATTATAATAATAATAATTATAATAATAATTATAATAAAAAATTATATTACAATAT…	TATCGAGAAACATCAAAAGAACGATCTCGAGATAGAACAGAACGAGAGAGATCTAAAGAACCTAAGATAATTTCATCTTTATCGAACAATTACAATTATAATAATAATAATTATAATAATAATTATAATAAAAAATTATATTACAATATTAATTATATTGAACAAATTCCTGTTCCTGTTCCTATTTATTGTGGGGTGAGTATTTATATCTCAATTATAAAAGAAAATTTTTTAACAATATTAAATTTCATTATTAGAATTTTCCACCAAGACCAATGGGACCTTGGATTTCAAT	TATCGAGAAACATCAAAAGAACGATCTCGAGATAGAACAGAACGAGAGAGATCTAAAGAACCTAAGATAATTTCATCTTTATCGAACAATTACAATTATAATAATAATAATTATAATAATAATTATAATAAAAAATTATATTACAATATTAATTATATTGAACAAATTCCTGTTCCTGTTCCTATTTATTGTGGGAATTTTCCACCAAGACCAATGGGACCTTGGATTTCAAT	YRETSKERSRDRTERERSKEPKIISSLSNNYNYNNNNYNNNYNKKLYYNINYIEQIPVPVPIYCGNFPPRPMGPWIS	148	149	144	21	34
HQ915812.1	GAAAGAAGTTGCAGTAGAGATAGAAATAGAGAATATAAAGAAAAGGACAGACGATATGAAAAATTACACAATGAAAAAGAAAAACTTTTAGAAGAAAGAACGAGTCGTAAGCGTTATTCTCGTTCAAGAGAACGAGAGCAAAAGTATGAAACGAAATATATGAAGTATATGATATATCATATTTTTTAAAAATTGAATTTTAATTAAATATTATTACAGATCATATAAAAATGAGAATTCTTATCGAAAATATCGAGAAACATCAAAAGAACGATCTCGAGATAGAACAGAACGAGAGAGATCTAAAGAACCTAAAATAATTTCATCTTTATCGAACAATTACAATTATAATAATAATAATTATAATAATAATTATAATAAAAAATTATATTACAATAT…	TATCGAGAAACATCAAAAGAACGATCTCGAGATAGAACAGAACGAGAGAGATCTAAAGAACCTAAAATAATTTCATCTTTATCGAACAATTACAATTATAATAATAATAATTATAATAATAATTATAATAAAAAATTATATTACAATATTAATTATATTGAACAAATTCCTGTTCCTGTTCCTATTTATTGTGGGGTGAGTATTTATATCTCAATTATAAAAGAAAATTTTTTAACAATATTAAATTTCATTATTAGAATTTCCCACCAAGACCAATGGGACCTTGGATTTCAAT	TATCGAGAAACATCAAAAGAACGATCTCGAGATAGAACAGAACGAGAGAGATCTAAAGAACCTAAAATAATTTCATCTTTATCGAACAATTACAATTATAATAATAATAATTATAATAATAATTATAATAAAAAATTATATTACAATATTAATTATATTGAACAAATTCCTGTTCCTGTTCCTATTTATTGTGGGAATTTCCCACCAAGACCAATGGGACCTTGGATTTCAAT	YRETSKERSRDRTERERSKEPKIISSLSNNYNYNNNNYNNNYNKKLYYNINYIEQIPVPVPIYCGNFPPRPMGPWIS	148	149	144	21	35
KG701650.1	AAGAACAAGTCGTGAGCGTTATTCTCGTTCAAGAAAACGAGAGCAAAAGTATGAAACGAAATATATGAAATATATGATATATCATATTTGTTAAAAATTGAATTTTAATTAAATATTTTATTACAGGTCATATAAAAATGAAAGAGAATATCGAAAATATCGAGAAAGATCGAAAGAACGATCTCGAGATAGAACAGAACGAGAGAGATCTAGAGAACCTAAAATAATTTCATCTTTATCGAACAATACAATACATAATAATAATTATAATAATAAAAATAATTATAACAAATTATATTACAATATTAATTATATTGAACAAATTCCTATTCCTGTTCCTGTTTATTGTGGGGTGAGTATTTATATCTCAATTATAAAAAAAAGGTTTTTTAACAATAT…	TATCGAGAAAGATCGAAAGAACGATCTCGAGATAGAACAGAACGAGAGAGATCTAGAGAACCTAAAATAATTTCATCTTTATCGAACAATACAATACATAATAATAATTATAATAATAAAAATAATTATAACAAATTATATTACAATATTAATTATATTGAACAAATTCCTATTCCTGTTCCTGTTTATTGTGGGGTGAGTATTTATATCTCAATTATAAAAAAAAGGTTTTTTAACAATATTAAATTTCATTATTAGAATTTTCCACCAAGACCAATGGGACCTTGGATTTCAAT	TATCGAGAAAGATCGAAAGAACGATCTCGAGATAGAACAGAACGAGAGAGATCTAGAGAACCTAAAATAATTTCATCTTTATCGAACAATACAATACATAATAATAATTATAATAATAAAAATAATTATAACAAATTATATTACAATATTAATTATATTGAACAAATTCCTATTCCTGTTCCTGTTTATTGTGGGAATTTTCCACCAAGACCAATGGGACCTTGGATTTCAAT	YRERSKERSRDRTERERSREPKIISSLSNNTIHNNNYNNKNNYNKLYYNINYIEQIPIPVPVYCGNFPPRPMGPWIS	148	149	145	22	36
KG701699.1	AAGAACAAGTCGTAATCGTTATTCTCGTAGGTCTTCAAGAGAACGAGAGCAAAAGTATGAAACGAAATATATGAAATATATCAGATATATCATATTTGTTAACATTGAATTTTAATTAAATATTATTACAGGTCATATAAAAATGAGAATTCTTATCGAAAATATCGAGAAACATCGAAAGAACGATTTGGAGATAGAAGAGAACGAGAAAGATCTAAAGAACCTAAAATAATTTCATCGAACAATTATAATTATAAAAATTATAATAATTATTATAATAATGATTATAAAAAATTACAATATTACAATATTAATTATATTGAACAAATTCCTATTCCTGTTCCTGTTCCCGTTTATTATGGGGTGAGTATTTATATCTCAATTATAAAAGAAAGTTTT…	TATCGAGAAACATCGAAAGAACGATTTGGAGATAGAAGAGAACGAGAAAGATCTAAAGAACCTAAAATAATTTCATCGAACAATTATAATTATAAAAATTATAATAATTATTATAATAATGATTATAAAAAATTACAATATTACAATATTAATTATATTGAACAAATTCCTATTCCTGTTCCTGTTCCCGTTTATTATGGGGTGAGTATTTATATCTCAATTATAAAAGAAAGTTTTCTAACAATATTAAATTTCATTATTAGAATTTTCCACCAAGACCAATGGGACCTTGGATTTCAAT	TATCGAGAAACATCGAAAGAACGATTTGGAGATAGAAGAGAACGAGAAAGATCTAAAGAACCTAAAATAATTTCATCGAACAATTATAATTATAAAAATTATAATAATTATTATAATAATGATTATAAAAAATTACAATATTACAATATTAATTATATTGAACAAATTCCTATTCCTGTTCCTGTTCCCGTTTATTATGGGAATTTTCCACCAAGACCAATGGGACCTTGGATTTCAAT	YRETSKERFGDRRERERSKEPKIISSNNYNYKNYNNYYNNDYKKLQYYNINYIEQIPIPVPVPVYYGNFPPRPMGPWIS	148	149	150	23	37
KG701701.1	AAGAACAAGTCGTAATCGTTATTCTCGTAGGTCTTCAAGAGAACGAGAGCAAAAGTATGAAACGAAATATATGAAATATATCAGATATATCATATTTGTTAACATTGAATTTTAATTAAATATTATTACAGGTCATATAAAAATGAGAATTCTTATCGAAAATATCGAGAAACATCGAAAGAACGATTTGGAGATAGAAGAGAACGAGAAAGATCTAAAGAACCTAAAATAATTTCATCGAACAATTATAATTATAAAAATTATAATAATTATTATAATAATGATTATAAAAAATTACAATATTACAATATTAATTATATTGAACAAATTCCTATTCCTGTTCCTGTTCCCGTTTATTATGGGGTGAGTATTTATATCTCAATTATAAAAGAAAGTTTT…	TATCGAGAAACATCGAAAGAACGATTTGGAGATAGAAGAGAACGAGAAAGATCTAAAGAACCTAAAATAATTTCATCGAACAATTATAATTATAAAAATTATAATAATTATTATAATAATGATTATAAAAAATTACAATATTACAATATTAATTATATTGAACAAATTCCTATTCCTGTTCCTGTTCCCGTTTATTATGGGGTGAGTATTTATATCTCAATTATAAAAGAAAGTTTTTTAACAATATTAAATTTCATTATTAGAATTTTCCACCAAGACCAATGGGACCTTGGATTTCAAT	TATCGAGAAACATCGAAAGAACGATTTGGAGATAGAAGAGAACGAGAAAGATCTAAAGAACCTAAAATAATTTCATCGAACAATTATAATTATAAAAATTATAATAATTATTATAATAATGATTATAAAAAATTACAATATTACAATATTAATTATATTGAACAAATTCCTATTCCTGTTCCTGTTCCCGTTTATTATGGGAATTTTCCACCAAGACCAATGGGACCTTGGATTTCAAT	YRETSKERFGDRRERERSKEPKIISSNNYNYKNYNNYYNNDYKKLQYYNINYIEQIPIPVPVPVYYGNFPPRPMGPWIS	148	149	150	23	38
KG701725.1	AAGAACAAGTCGTAATCGTTATTCTCGTAGGTCTTCAAGAGAACGAGAGCAAAAGTATGAAACGAAATATATGAAATATATCAGATATATCATATTTGTTAACATTGAATTTTAATTAAATATTATTACAGGTCATATAAAAATGAGAATTCTTATCGAAAATATCGAGAAACATCGAAAGAACGATTTGGAGATAGAAGAGAACGAGAAAGATCTAAAGAACCTAAAATAATTTCATCGAACAATTATAATTATAAAAATTATAATAATTATTATAATAATGATTATAAAAAATTACAATATTACAATATTAATTATATTGAACAAATTCCTATTCCTGTTCCTGTTCCCGTTTATTATGGGGTGAGTATTTATATCTCAATTATAAAAGAAAGTTTT…	TATCGAGAAACATCGAAAGAACGATTTGGAGATAGAAGAGAACGAGAAAGATCTAAAGAACCTAAAATAATTTCATCGAACAATTATAATTATAAAAATTATAATAATTATTATAATAATGATTATAAAAAATTACAATATTACAATATTAATTATATTGAACAAATTCCTATTCCTGTTCCTGTTCCCGTTTATTATGGGGTGAGTATTTATATCTCAATTATAAAAGAAAGTTTTTTAACAATATTAAATTTCATTATTAGAAATTTCCACCAAGACCAATGGGACCTTGGATTTCAAT	TATCGAGAAACATCGAAAGAACGATTTGGAGATAGAAGAGAACGAGAAAGATCTAAAGAACCTAAAATAATTTCATCGAACAATTATAATTATAAAAATTATAATAATTATTATAATAATGATTATAAAAAATTACAATATTACAATATTAATTATATTGAACAAATTCCTATTCCTGTTCCTGTTCCCGTTTATTATGGGAAATTTCCACCAAGACCAATGGGACCTTGGATTTCAAT	YRETSKERFGDRRERERSKEPKIISSNNYNYKNYNNYYNNDYKKLQYYNINYIEQIPIPVPVPVYYGKFPPRPMGPWIS	148	149	150	23	39
KY502241.1	GAAGTTGCAGTAGAGATAGAAATAGAGAATATAGAAAAAAGGACAGACGATATGAAAAATTACACAATGAAAAAGAAAAACTTTTAGAAGAAAGAACAAGTCGTAAGCGTTATTCCCGTTCAAGAGAACGAGAGCAAAAGTATGAAACGAAATATATGAAATATATTAGATATTGTTAAAAATTGAATTTTAATTAAATATTTTATTACAGGTTATATAAAAATGAAAGAGAATATCGAAAGTATCGAGAAACATCGAAAGAACGATCTCGAGATAGAAGAGAACCAGAAAAATTTAGAGAACATAAAATAATTTCATCTTTATCGAATAATTATAATTATAACAATTATAATAATACAAACAATATCAACAAACAATTATATTACAATATTAATTATA…	TATCGAGAAACATCGAAAGAACGATCTCGAGATAGAAGAGAACCAGAAAAATTTAGAGAACATAAAATAATTTCATCTTTATCGAATAATTATAATTATAACAATTATAATAATACAAACAATATCAACAAACAATTATATTACAATATTAATTATATTGAACAAATTCCTGTTCCTGTTCCTGTTCCAGTTTATTGTGGGGTGAGTATTTATATCTCAATTATAAAAGAAAGTTTTTTAACAATATTAAATTTCATTATTAGAATTTTCCACCAAGACCAATGGGACCTTGGATTTCAAT	TATCGAGAAACATCGAAAGAACGATCTCGAGATAGAAGAGAACCAGAAAAATTTAGAGAACATAAAATAATTTCATCTTTATCGAATAATTATAATTATAACAATTATAATAATACAAACAATATCAACAAACAATTATATTACAATATTAATTATATTGAACAAATTCCTGTTCCTGTTCCTGTTCCAGTTTATTGTGGGAATTTTCCACCAAGACCAATGGGACCTTGGATTTCAAT	YRETSKERSRDRREPEKFREHKIISSLSNNYNYNNYNNTNNINKQLYYNINYIEQIPVPVPVPVYCGNFPPRPMGPWIS	148	149	150	23	40
KG701707.1	AAGAACAAGTCGTAAGCGCTATTCTCGTTCAAGAGAACGAGAGCAAAAGTATGAAACGAAATATATCAGATATATCATATTTGTTAAAAATTGAATTTCAATTAAATATTTTATTATAGGTCATATAAAAATGAGAGAGAATATCGAAAATATGGAGAAACATCGAAAGAACGATCTCGAGATAGAAGAGAACGAGAGAGATCTAGAGAACCTAAAATAATTTCATCTTTATCGAACAATTACAATTATAATAATAATAATTATAATAATAATAAAAAATTATATTACAAAAATTATATTATTAATATTGAACAAATTCCTGTTCCTGTTCCTGTTTATTATGGGGTGAGTATTTATATCTCAATTATAAAAGAAAGTTTTTTAACAATATTAAATTTC…	TATGGAGAAACATCGAAAGAACGATCTCGAGATAGAAGAGAACGAGAGAGATCTAGAGAACCTAAAATAATTTCATCTTTATCGAACAATTACAATTATAATAATAATAATTATAATAATAATAAAAAATTATATTACAAAAATTATATTATTAATATTGAACAAATTCCTGTTCCTGTTCCTGTTTATTATGGGGTGAGTATTTATATCTCAATTATAAAAGAAAGTTTTTTAACAATATTAAATTTCATTATTAGAATTTTCCACAAAGACCAATGGGACCTTGGTTTTCAAT	TATGGAGAAACATCGAAAGAACGATCTCGAGATAGAAGAGAACGAGAGAGATCTAGAGAACCTAAAATAATTTCATCTTTATCGAACAATTACAATTATAATAATAATAATTATAATAATAATAAAAAATTATATTACAAAAATTATATTATTAATATTGAACAAATTCCTGTTCCTGTTCCTGTTTATTATGGGAATTTTCCACAAAGACCAATGGGACCTTGGTTTTCAAT	YGETSKERSRDRRERERSREPKIISSLSNNYNYNNNNYNNNKKLYYKNYIINIEQIPVPVPVYYGNFPQRPMGPWFS	151	152	141	24	41
KG701709.1	AAGAACAAGTCGTAAGCGCTATTCTCGTTCAAGAGAACGAGAGCAAAAGTATGAAACGAAATATATCAGATATATCATATTTGTTAAAAATTGAATTTCAATTAAATATTTTATTATAGGTCATATAAAAATGAGAGAGAATATCGAAAATATGGAGAAACATCGAAAGAACGATCTCGAGATAGAAGAGAACGAGAGAGATCTAGAGAACCTAAAATAATTTCATCTTTATCGAACAATTACAATTATAATAATAATAATTATAATAATAATAAAAAATTATATTACAAAAATTATATTATTAATATTGAACAAATTCCTGTTCCTGTTCCTGTTTATTATGGGGTGAGTATTTATATCTCAATTATAAAAGAAAGTTTTTTAACAATATTAAATTTC…	TATGGAGAAACATCGAAAGAACGATCTCGAGATAGAAGAGAACGAGAGAGATCTAGAGAACCTAAAATAATTTCATCTTTATCGAACAATTACAATTATAATAATAATAATTATAATAATAATAAAAAATTATATTACAAAAATTATATTATTAATATTGAACAAATTCCTGTTCCTGTTCCTGTTTATTATGGGGTGAGTATTTATATCTCAATTATAAAAGAAAGTTTTTTAACAATATTAAATTTCATTATTAGAATCTTCCACAAAGACCAATGGGACCTTGGTTTTCAAT	TATGGAGAAACATCGAAAGAACGATCTCGAGATAGAAGAGAACGAGAGAGATCTAGAGAACCTAAAATAATTTCATCTTTATCGAACAATTACAATTATAATAATAATAATTATAATAATAATAAAAAATTATATTACAAAAATTATATTATTAATATTGAACAAATTCCTGTTCCTGTTCCTGTTTATTATGGGAATCTTCCACAAAGACCAATGGGACCTTGGTTTTCAAT	YGETSKERSRDRRERERSREPKIISSLSNNYNYNNNNYNNNKKLYYKNYIINIEQIPVPVPVYYGNLPQRPMGPWFS	151	152	141	24	42
HQ915792.1	GAAAGAAGTTGCAGTAGAGATAGAAATAGAGAATATAGAAAAAAGGATAGACAATATGAAAAATTATGCAATGAAGAAGAAAAACTTTTAGAAGAAAGAACAAGTCGTAAGCGCTATTCTCGTTCAAGAGAACGAGAGCAAAAGTATGAAACGAAATATACGAAATATATCAGATATATCATATTTATTAAAAATTAAATTTTAATTAAATATTTTATTACAGCTCGTATAAAAATGAAAGAGAATATCGAAAATATCGAGAAAGATCGAAAGAACGATCTCGAGATAGAACGGAACGAGAGAGATCTAAAGAACCTAAAATAATTTCATCTTTATCGAATAAGACAATACATAATAATAATAATTATAAAAATTATAATAATTATAAAAAATTATATT…	TATCGAGAAAGATCGAAAGAACGATCTCGAGATAGAACGGAACGAGAGAGATCTAAAGAACCTAAAATAATTTCATCTTTATCGAATAAGACAATACATAATAATAATAATTATAAAAATTATAATAATTATAAAAAATTATATTACAATATTAATTATATTGAACAAATTCCTATTCCTGTTCCTGTTTATTATGGGGTGAGTATTTATATCTCATTTATAAAAAAAAGTTTTTTTACAATATTAAATTTCATTATTAGAATTTTCCACCAAGACCAATGGGACCTTGGATTTCAAT	TATCGAGAAAGATCGAAAGAACGATCTCGAGATAGAACGGAACGAGAGAGATCTAAAGAACCTAAAATAATTTCATCTTTATCGAATAAGACAATACATAATAATAATAATTATAAAAATTATAATAATTATAAAAAATTATATTACAATATTAATTATATTGAACAAATTCCTATTCCTGTTCCTGTTTATTATGGGAATTTTCCACCAAGACCAATGGGACCTTGGATTTCAAT	YRERSKERSRDRTERERSKEPKIISSLSNKTIHNNNNYKNYNNYKKLYYNINYIEQIPIPVPVYYGNFPPRPMGPWIS	151	152	144	25	43
KG701670.1	AAGAACAAGTCGTAAGCGCTATTCTCGTTCAAGAGAACGAGAGCAAAAGTATGAAACGAAATATATGAAATATATGATATATCATATTTGTTAAAAATTGAATTTTAATTAAATATTTTATTACAGGCCATATAAAAATGAAAGAGAATATCGAAAATATCGAGAAACATCGAAAGAACGATCTGGAGATAGAAGAGAACGAGAGAGATCTAAAGAACCTAAAATAATTTCTTCTTTATCGAACAATTACAATTATAGCAATTATAATTATAATAATAATAATTATAATAAAAAATTATATTACAATATTAATTATATTGAACAAATTCCCGTTCCTGTTCCTATTTATTGTGGGGTGAGTATTTATATCTCAATTATAAAAGAAAGTTTTTTAACAAT…	TATCGAGAAACATCGAAAGAACGATCTGGAGATAGAAGAGAACGAGAGAGATCTAAAGAACCTAAAATAATTTCTTCTTTATCGAACAATTACAATTATAGCAATTATAATTATAATAATAATAATTATAATAAAAAATTATATTACAATATTAATTATATTGAACAAATTCCCGTTCCTGTTCCTATTTATTGTGGGGTGAGTATTTATATCTCAATTATAAAAGAAAGTTTTTTAACAATATTAAATTTCATTATTAGAATTTTCCACCAAGACCAATGGGACCTTGGATTTCAAT	TATCGAGAAACATCGAAAGAACGATCTGGAGATAGAAGAGAACGAGAGAGATCTAAAGAACCTAAAATAATTTCTTCTTTATCGAACAATTACAATTATAGCAATTATAATTATAATAATAATAATTATAATAAAAAATTATATTACAATATTAATTATATTGAACAAATTCCCGTTCCTGTTCCTATTTATTGTGGGAATTTTCCACCAAGACCAATGGGACCTTGGATTTCAAT	YRETSKERSGDRRERERSKEPKIISSLSNNYNYSNYNYNNNNYNKKLYYNINYIEQIPVPVPIYCGNFPPRPMGPWIS	151	152	144	25	44
HM588935.1	AATGAAAAAGAAAAATTTTTAGAAGAAGAAACAAGTCGTAAGCGTTATTCTCGTTCAAGAGAACGAGAGCAAAAGTATGGAACGAAATATATGAAATATATCAGATATATCATATTTGTTAAAAATTGAATTTTAATTTAATATTATTACAGATCGTATAAAAATGAAAATTCTTATCGAAAGTATCGAGAAACATCGAAAGAACGATCTCGAGATAGAAGAGAACGAGAGAGATCTAAAGAACATAAAATAACTTCATCTTTATCGAGCAGTTGCAATTATAGCAATAATTATAATTATTATAATAATAATAAAAAATTATATTATAATATTATTAATATTGAACAAATTCCTGTTCCTGTTCCTGTTCCTATTTATTGTGGGGTGAGTATGTATATC…	TATCGAGAAACATCGAAAGAACGATCTCGAGATAGAAGAGAACGAGAGAGATCTAAAGAACATAAAATAACTTCATCTTTATCGAGCAGTTGCAATTATAGCAATAATTATAATTATTATAATAATAATAAAAAATTATATTATAATATTATTAATATTGAACAAATTCCTGTTCCTGTTCCTGTTCCTATTTATTGTGGGGTGAGTATGTATATCTCAATTATAAAAAAAAGTTTTTTAACAATATTAAATTTCATTATTAGAATTTTCCACCAAGACCAATGGGACCTTGGATTTCAAT	TATCGAGAAACATCGAAAGAACGATCTCGAGATAGAAGAGAACGAGAGAGATCTAAAGAACATAAAATAACTTCATCTTTATCGAGCAGTTGCAATTATAGCAATAATTATAATTATTATAATAATAATAAAAAATTATATTATAATATTATTAATATTGAACAAATTCCTGTTCCTGTTCCTGTTCCTATTTATTGTGGGAATTTTCCACCAAGACCAATGGGACCTTGGATTTCAAT	YRETSKERSRDRRERERSKEHKITSSLSSSCNYSNNYNYYNNNKKLYYNIINIEQIPVPVPVPIYCGNFPPRPMGPWIS	151	152	147	26	45
KY502244.1	GAAGTTGCAGTAGAGATAGAAATAGAGAATATAGAAAAAAGGACAGACAATATGAAAAATTATGCAATGAAGAAGAAAAACTTTTAGAAGAAAGAACAAGTCGTAAGCGCTATTCTCGTTCAAGAGAACGAGAGCAAAAGTATGAAACGAAATATACGAAATATATCAGATATATCATATTTATTAAAAATTAAATTTTAATTAAATATTTTATTACAGCTCGTATAAAAATGAAAGAGAATATCGAAAATATCGAGAAAGATCGAAAGAACGATCTCGAGATAGAACAGAACGAGAGAGATCTAAAGAACCTAAAATAATTTCATCTTTATCGAACAAGACAATACATAATAATAATAATTATAATAATAATAATTATAAAAAATTACAATATTACAA…	TATCGAGAAAGATCGAAAGAACGATCTCGAGATAGAACAGAACGAGAGAGATCTAAAGAACCTAAAATAATTTCATCTTTATCGAACAAGACAATACATAATAATAATAATTATAATAATAATAATTATAAAAAATTACAATATTACAATATTAATTATATTGAACAAATTCCTATTCCTGTTCCTGTTCCTATTTATTATGGGGTGAGTATTTATATCTCAATTATAAAAAAAAGTTTTTTAACAATATTAAATTTCATTATTAGAATTTTCCACCAAGACCAATGGGACCTTGGATTTCAAT	TATCGAGAAAGATCGAAAGAACGATCTCGAGATAGAACAGAACGAGAGAGATCTAAAGAACCTAAAATAATTTCATCTTTATCGAACAAGACAATACATAATAATAATAATTATAATAATAATAATTATAAAAAATTACAATATTACAATATTAATTATATTGAACAAATTCCTATTCCTGTTCCTGTTCCTATTTATTATGGGAATTTTCCACCAAGACCAATGGGACCTTGGATTTCAAT	YRERSKERSRDRTERERSKEPKIISSLSNKTIHNNNNYNNNNYKKLQYYNINYIEQIPIPVPVPIYYGNFPPRPMGPWIS	151	152	150	27	46
HM588925.1	AATGAAAAAGAAAAATTTTTAGAAGAAAGAATAAGTCGTGAGCATTATTCTTGTTCAAGAGAACGAGAGCAAAAGTATGAAACGAAATATATGAAATATATCAGATATATCATATTTGTTAAACATTAAATTTTAATTAAATATTTTATTACAGCTCGTATAAAAATGAAAGAGAATATCGAAAATATCGAGAAACATCGAAAGAACGATCTCGAGATAGAAGAGAACGAAAGAGATCTAGAGAACCTAAAATAATTTCATCTTTATCGAACCATTATAATTATAATAATAATAAATATAATAATTATAATAATGATTATAAAAAATTATATTACAATATTAATTATATTGAACAAATTCCAATTCCTGTTCCTATTTATTGTGGGGTGAGTATTTATA…	TATCGAGAAACATCGAAAGAACGATCTCGAGATAGAAGAGAACGAAAGAGATCTAGAGAACCTAAAATAATTTCATCTTTATCGAACCATTATAATTATAATAATAATAAATATAATAATTATAATAATGATTATAAAAAATTATATTACAATATTAATTATATTGAACAAATTCCAATTCCTGTTCCTATTTATTGTGGGGTGAGTATTTATATCTCAATTATAAAAGAAAGTTTTTTAACAATATTAAATTTCATTATTAGAATTTTCCACCAAGACCAATGGGACCTTGGATTTCAAT	TATCGAGAAACATCGAAAGAACGATCTCGAGATAGAAGAGAACGAAAGAGATCTAGAGAACCTAAAATAATTTCATCTTTATCGAACCATTATAATTATAATAATAATAAATATAATAATTATAATAATGATTATAAAAAATTATATTACAATATTAATTATATTGAACAAATTCCAATTCCTGTTCCTATTTATTGTGGGAATTTTCCACCAAGACCAATGGGACCTTGGATTTCAAT	YRETSKERSRDRRERKRSREPKIISSLSNHYNYNNNKYNNYNNDYKKLYYNINYIEQIPIPVPIYCGNFPPRPMGPWIS	154	155	144	28	47
HQ915786.1	AAAAGAAGTTGCAGTAGAGATAGAAATAGAGTATATAAAGAAAAGGACAGACGATATGAAAAATTACACAATGAAAAAGAAAAACTTTTAGAAGAAAGAACAAGTCGTAAGCGTTATTCAAGAGAACGAGAGCAAAAGTATGGAACGAAATATATGAAGTATATGAGATATATCATATTTGTTAAAAATTGAATTTTAATTAAATATTTTATTATAGATCATATAAAAATGAAAGAGAATATAGAAAATATGGAGAAACATCGAAAGAACGATCTCGAGATAGAACAGAACGAGAGAGATCTAAAGAACCTAAAATAATTTCATCTTTATCGAACAATTACAATTATAATAATAATAAATATAATTATAATAATAATAATTATAAACAATTATGTTACA…	TATGGAGAAACATCGAAAGAACGATCTCGAGATAGAACAGAACGAGAGAGATCTAAAGAACCTAAAATAATTTCATCTTTATCGAACAATTACAATTATAATAATAATAAATATAATTATAATAATAATAATTATAAACAATTATGTTACAATATTAATTATATTGAACAAATTCCTGTTCCTGTTCCTATTTATTATGGGGTGAGTATTTATATCTCATTTATAAAAGAAAGTTTTTTAACAATATTAAATTTCATTATTAGAATTTTCCACCAAGACCAATGGGACCTTGGATTTCAAT	TATGGAGAAACATCGAAAGAACGATCTCGAGATAGAACAGAACGAGAGAGATCTAAAGAACCTAAAATAATTTCATCTTTATCGAACAATTACAATTATAATAATAATAAATATAATTATAATAATAATAATTATAAACAATTATGTTACAATATTAATTATATTGAACAAATTCCTGTTCCTGTTCCTATTTATTATGGGAATTTTCCACCAAGACCAATGGGACCTTGGATTTCAAT	YGETSKERSRDRTERERSKEPKIISSLSNNYNYNNNKYNYNNNNYKQLCYNINYIEQIPVPVPIYYGNFPPRPMGPWIS	154	155	144	28	48
HQ915794.1	GAAAGAAGTTGCAGTAAAGATAGAAATAGAGAATATAGAAAGAAGGACAGACGATATGAAAAATTACATAACGAAAAAGAAAAATTTTTAGAAGAAAGAACAAGTCGTGAGTGTTATTCTCGTTCAAGAGAACGAGAGCAAAAGTATGAAACGAAATATATGAAGTATATGAGATATATCATATTTGTTAAAAATTGAATTTTAATTAAATATTTTATTATAGGTCATATAAAAATGAGAGAGAATATCGAAAATATGGAGAAACATCGAAAGAACGATCTCGAAATAGAAGAGAACGAGAGAGATCTAGAGAACCTAAAATAATTTCATCTTTATCGAGCAATTACAATTCTAACAATTATAATAATTATAGTACTAATTATAAACAATTACAATATT…	TATGGAGAAACATCGAAAGAACGATCTCGAAATAGAAGAGAACGAGAGAGATCTAGAGAACCTAAAATAATTTCATCTTTATCGAGCAATTACAATTCTAACAATTATAATAATTATAGTACTAATTATAAACAATTACAATATTGTTACAATATTAATTATATTGAACAAATTCCTATTCCTGTTCCTATTTATTGTGGGGTGAGTATTTATATCTCAATTATAAAAGAAAGTTTTTTAACAATATTAAATTTCATTATTAGAATTTTCCACCAAGACCAATGGGACCTTGGATTTCAAT	TATGGAGAAACATCGAAAGAACGATCTCGAAATAGAAGAGAACGAGAGAGATCTAGAGAACCTAAAATAATTTCATCTTTATCGAGCAATTACAATTCTAACAATTATAATAATTATAGTACTAATTATAAACAATTACAATATTGTTACAATATTAATTATATTGAACAAATTCCTATTCCTGTTCCTATTTATTGTGGGAATTTTCCACCAAGACCAATGGGACCTTGGATTTCAAT	YGETSKERSRNRRERERSREPKIISSLSSNYNSNNYNNYSTNYKQLQYCYNINYIEQIPIPVPIYCGNFPPRPMGPWIS	154	155	144	28	49
HQ915799.1	GAAAGAAGTTGCAGTAAAGATAGAAATAGAGAATATAGAAAGAAGGACAGACGATATGAAAAATTACATAACGAAAAAGAAAAATTTTTAGAAGAAAGAACAAGTCGTGAGCGTTATTCTCGTTCAAGAGAACGAGAGCAAAAGTATGAAACGAAATATATGAAGTATATGAGATATATCATATTTGTTAAAAATTGAATTTTAATTAAATATTTTATTATAGGTCATATAAAAATGAGAGAGAATATCGAAAATATGGAGAAACATCGAAAGAACGATCTCGAAATAGAAGAGAACGAGAGAGATCTAGAGAACCTAAAATAATTTCATCTTTATCGAGCAATTACAATTCTAACAATTATAATAATTATAGTACTAATTATAAACAATTACAATATT…	TATGGAGAAACATCGAAAGAACGATCTCGAAATAGAAGAGAACGAGAGAGATCTAGAGAACCTAAAATAATTTCATCTTTATCGAGCAATTACAATTCTAACAATTATAATAATTATAGTACTAATTATAAACAATTACAATATTGTTACAATATTAATTATATTGAACAAATTCCTATTCCTGTTCCTATTTATCGTGGGGTGAGTATTTATATCTCAATTATAAAAGAAAGTTTTTTAACAATATTAAATTTCATTATTAGAATTTTCCACCAAGACCAATGGGACCTTGGATTTCAAT	TATGGAGAAACATCGAAAGAACGATCTCGAAATAGAAGAGAACGAGAGAGATCTAGAGAACCTAAAATAATTTCATCTTTATCGAGCAATTACAATTCTAACAATTATAATAATTATAGTACTAATTATAAACAATTACAATATTGTTACAATATTAATTATATTGAACAAATTCCTATTCCTGTTCCTATTTATCGTGGGAATTTTCCACCAAGACCAATGGGACCTTGGATTTCAAT	YGETSKERSRNRRERERSREPKIISSLSSNYNSNNYNNYSTNYKQLQYCYNINYIEQIPIPVPIYRGNFPPRPMGPWIS	154	155	144	28	50
HQ915800.1	GAAAGAAGTTGCAGTAAAGATAGAAATAGAGAATATAGAAAGAAGGACAGACGATATGAAAAATTACATAACGAAAAAGAAAAATTTTTAGAAGAAAGAACAAGTCGTGAGCGTTATTCTCGTTCAAGAGAACGAGAGCAAAAGTATGAAACGAAATATATGAAGTATATGAGATATATCATATTTGTTAAAAATTGAATTTTAATTAAATATTTTATTATAGGTCATATAAAAATGAGAGAGAATATCGAAAATATGGAGAAACATCGAAAGAACGATCTCGAAATAGAAGAGAACGAGAGAGATCTAGAGAACCTAAAATAATTTCATCTTTATCGAGCAATTACAATTCTAACAATTATAATAATTATAGTACTAATTATAAACAATTACAATATT…	TATGGAGAAACATCGAAAGAACGATCTCGAAATAGAAGAGAACGAGAGAGATCTAGAGAACCTAAAATAATTTCATCTTTATCGAGCAATTACAATTCTAACAATTATAATAATTATAGTACTAATTATAAACAATTACAATATTGTTACAATATTAATTATATTGAACAAATTCCTATTCCTGTTCCTATTTATTGTGGGGTGAGTATTTATATCTCAATTATAAAAGAAAGTTTTTTAACAATATTAAATTTCACTATTAGAATTTTCCACCAAGACCAATGGGACCTTGGATTTCAAT	TATGGAGAAACATCGAAAGAACGATCTCGAAATAGAAGAGAACGAGAGAGATCTAGAGAACCTAAAATAATTTCATCTTTATCGAGCAATTACAATTCTAACAATTATAATAATTATAGTACTAATTATAAACAATTACAATATTGTTACAATATTAATTATATTGAACAAATTCCTATTCCTGTTCCTATTTATTGTGGGAATTTTCCACCAAGACCAATGGGACCTTGGATTTCAAT	YGETSKERSRNRRERERSREPKIISSLSSNYNSNNYNNYSTNYKQLQYCYNINYIEQIPIPVPIYCGNFPPRPMGPWIS	154	155	144	28	51
HQ915803.1	AAAAGAAGTTGCAGTAGAGATAGAAATAGAGAATATAAAGAAAAGGACAGACGATATGAAAAATTACACAATGAAAAAGAAAAACTTTTAGAAGAAAGAACAAGTCGTAAGCGTTATTCAAGAGAACGAGAGCAAAAGTATGGAACGAAATATATGAAGTATATGAGATATATCATATTTGTTAAAAATTGAATTTTAATTAAATATTTTATTATAGATCATATAAAAATGAAAGAGAATATAGAAAATATGGAGAAACATCGAAAGAACGATCTCGAGATAGAACAGAACGAGAGAGATCTAAAGAACCTAAAATAATTTCATCTTTATCGAACAATTACAATTATAATAATAATAAATATAATTATAATAATAATAATTATAAACAATTATGTTACA…	TATGGAGAAACATCGAAAGAACGATCTCGAGATAGAACAGAACGAGAGAGATCTAAAGAACCTAAAATAATTTCATCTTTATCGAACAATTACAATTATAATAATAATAAATATAATTATAATAATAATAATTATAAACAATTATGTTACAATATTAATTATATTGAACAAATTCCTGTTCCTGTTCCTATTTATTATGGGGTGAGTATTTATATCTCATTTATAAAAGATAGTTTTTTAACAATATTAAATTTCATTATTAGAATTTTCCACCAAGACCAATGGGACCTTGGATTTCAAT	TATGGAGAAACATCGAAAGAACGATCTCGAGATAGAACAGAACGAGAGAGATCTAAAGAACCTAAAATAATTTCATCTTTATCGAACAATTACAATTATAATAATAATAAATATAATTATAATAATAATAATTATAAACAATTATGTTACAATATTAATTATATTGAACAAATTCCTGTTCCTGTTCCTATTTATTATGGGAATTTTCCACCAAGACCAATGGGACCTTGGATTTCAAT	YGETSKERSRDRTERERSKEPKIISSLSNNYNYNNNKYNYNNNNYKQLCYNINYIEQIPVPVPIYYGNFPPRPMGPWIS	154	155	144	28	52
HQ915806.1	GAAAGAAGTTGCAGTAAAGATAGAAATAGAGAATATAGAAAGAAGGACAGACGATATGAAAAATTACATAACGAAAAAGAAAAATTTTTAGAAGAAAGAACAAGTCGTGAGCGTTATTCTCGTTCAAGAGAACGAGAGCAAAAGTATGAAACGGAATATATGAAGTATATGAGATATATCATATTTGTTAAAAATTGAATTTTAATTAAATATTTTATTATAGGTCATATAAAAATGAGAGAGAATATCGAAAATATGGAGAAACATCGAAAGAACGATCTCGAAATAGAAGAGAACGAGAGAGATCTAGAGAACCTAAAGTAATTTCATCTTTATCGAGCAATTACAATTCTAACAATTATAATAATTATAGTACTAATTATAAACAATTACAATATT…	TATGGAGAAACATCGAAAGAACGATCTCGAAATAGAAGAGAACGAGAGAGATCTAGAGAACCTAAAGTAATTTCATCTTTATCGAGCAATTACAATTCTAACAATTATAATAATTATAGTACTAATTATAAACAATTACAATATTGTTACAATATTAATTATATTGAACAAATTCCTATTCCTGTTCCTATTTATTGTGGGGTGAGTATTTATATCTCAATTATAAAAGAAAGTTTTTTAACAATATTAAATTTCATTATTAGAATTTTCCACCAAGACCAATGGGACCTTGGATTTCAAT	TATGGAGAAACATCGAAAGAACGATCTCGAAATAGAAGAGAACGAGAGAGATCTAGAGAACCTAAAGTAATTTCATCTTTATCGAGCAATTACAATTCTAACAATTATAATAATTATAGTACTAATTATAAACAATTACAATATTGTTACAATATTAATTATATTGAACAAATTCCTATTCCTGTTCCTATTTATTGTGGGAATTTTCCACCAAGACCAATGGGACCTTGGATTTCAAT	YGETSKERSRNRRERERSREPKVISSLSSNYNSNNYNNYSTNYKQLQYCYNINYIEQIPIPVPIYCGNFPPRPMGPWIS	154	155	144	28	53
KG701656.1	AGGAACAAGTCGTAAGCGTTATTCTCGTTCAAGAGAACGAGAGCAAAAGTATGAAACGAAATATATGAAGTATATGAGATATATCATATTTGTTAAACATTGAATTTTAATTAAATATTATTACAGATCATATAAAAATGAGAATTCTTATCGAAAATATCGAGAAACATCGAGAGAACGATCTCGAGATAGAAGAGAACGAGAGAGATCTAAAGAACCTAAAATAATTTCATCTTTATCGAACAAGACAATACATAATAATAATTATAATAATAATTATAATAATAATTGTAAAAAATTATATTACAGTATTAATTATATTGAACAAATTCCTGTTCCTGTTCCTATTTATTGTGGGGTGAGTATTTATATCTCAATTATAAAAGAAAATTTTTTAAC…	TATCGAGAAACATCGAGAGAACGATCTCGAGATAGAAGAGAACGAGAGAGATCTAAAGAACCTAAAATAATTTCATCTTTATCGAACAAGACAATACATAATAATAATTATAATAATAATTATAATAATAATTGTAAAAAATTATATTACAGTATTAATTATATTGAACAAATTCCTGTTCCTGTTCCTATTTATTGTGGGGTGAGTATTTATATCTCAATTATAAAAGAAAATTTTTTAACAATATTAAATTTCATTATTAGAATTTTCCACCAAGACCAATGGGACCTTGGATTTCAAT	TATCGAGAAACATCGAGAGAACGATCTCGAGATAGAAGAGAACGAGAGAGATCTAAAGAACCTAAAATAATTTCATCTTTATCGAACAAGACAATACATAATAATAATTATAATAATAATTATAATAATAATTGTAAAAAATTATATTACAGTATTAATTATATTGAACAAATTCCTGTTCCTGTTCCTATTTATTGTGGGAATTTTCCACCAAGACCAATGGGACCTTGGATTTCAAT	YRETSRERSRDRRERERSKEPKIISSLSNKTIHNNNYNNNYNNNCKKLYYSINYIEQIPVPVPIYCGNFPPRPMGPWIS	154	155	144	28	54
JX915853.1	ACAATGAAAAAGAAAAACTTTTAGAAGAAGAAACAAGTCGTAAGCGTTATTCTCGTTCAAGAGAACGAGAGCAAAAGTATGGAACGAAATATATGAAATATATCAGATATATCATATTTGTTAAAAAATTGAATTTTAATTTAATATTATTACAGATCGTATAAAAATGAAAATTCTTATCGAAAGTATCGAGAAACATCGAAAGAACGATCTCGAGATAGAAGAGAACGAGAGAGATCTAAAGAACATAAAATAACTTCATCTTTATCGAGCAGTTGCAATTATAGCAATAATTATAATAATTATTATAATAATAATAAAAAATTATATTATAATATTATTAATATTGAACAAATTCCTGTTCCTGTTCCTGTTCCTATTTATTGTGGGGTGAGTATG…	TATCGAGAAACATCGAAAGAACGATCTCGAGATAGAAGAGAACGAGAGAGATCTAAAGAACATAAAATAACTTCATCTTTATCGAGCAGTTGCAATTATAGCAATAATTATAATAATTATTATAATAATAATAAAAAATTATATTATAATATTATTAATATTGAACAAATTCCTGTTCCTGTTCCTGTTCCTATTTATTGTGGGGTGAGTATGTATATCTCAATTATAAAAAAAAGTTTTTTAACAATATTAAATTTCATTATTAGAATTTTCCACCAAGACCAATGGGACCTTGGATTTCAAT	TATCGAGAAACATCGAAAGAACGATCTCGAGATAGAAGAGAACGAGAGAGATCTAAAGAACATAAAATAACTTCATCTTTATCGAGCAGTTGCAATTATAGCAATAATTATAATAATTATTATAATAATAATAAAAAATTATATTATAATATTATTAATATTGAACAAATTCCTGTTCCTGTTCCTGTTCCTATTTATTGTGGGAATTTTCCACCAAGACCAATGGGACCTTGGATTTCAAT	YRETSKERSRDRRERERSKEHKITSSLSSSCNYSNNYNNYYNNNKKLYYNIINIEQIPVPVPVPIYCGNFPPRPMGPWIS	154	155	147	29	55
DQ325104.1	GGAAAGAAGTTGCAGTAGAGATAGAAATAGAGAATATAAAGAAAAGGACAGACGATATGAAAAATTACACAATGAAAAAGAAAAACTTTTAGAAGAAAGAACGAGTCGTAAGCGCTATTCTCGTTCAAGAGAACGAGAACAAAAGTATGAAACGAAATATATGAAATATATCAGATTATCATATTTATTAAACATTGAATTTTAATTAAATATTTTATTACAGCTCGTATAAAAATGAAAAAGAATATCGAAAATATCGAGAAAGATCGAAAGAACGATCTCGAGATAAAAGAGAACGAGAGAGATCTAAAGAACGTAAAATAATTTCATCTTTATCGAACAATTACATTTCTAACATTTCTAATTATAATAATGATAATAATTATAATAAAAAATTAT…	TATCGAGAAAGATCGAAAGAACGATCTCGAGATAAAAGAGAACGAGAGAGATCTAAAGAACGTAAAATAATTTCATCTTTATCGAACAATTACATTTCTAACATTTCTAATTATAATAATGATAATAATTATAATAAAAAATTATATTACAATATTAATTATATTGAACAAATTCCTGTTCCTGTTCCTGTTCCTATTTATTGTGGGGTGAGTATTTATATCTCAATTATAAAAGAAAATTTTTTAACAATATTAAATTTCATTATTAGAATTTTCCACCAAGACCAATGGGACCTTGGATTTCAAT	TATCGAGAAAGATCGAAAGAACGATCTCGAGATAAAAGAGAACGAGAGAGATCTAAAGAACGTAAAATAATTTCATCTTTATCGAACAATTACATTTCTAACATTTCTAATTATAATAATGATAATAATTATAATAAAAAATTATATTACAATATTAATTATATTGAACAAATTCCTGTTCCTGTTCCTGTTCCTATTTATTGTGGGAATTTTCCACCAAGACCAATGGGACCTTGGATTTCAAT	YRERSKERSRDKRERERSKERKIISSLSNNYISNISNYNNDNNYNKKLYYNINYIEQIPVPVPVPIYCGNFPPRPMGPWIS	154	155	150	30	56
DQ325105.1	GGAAAGAAGTTGCAGTAGAGATAGAAATAGAGAATATAAAGAAAAGGACAGACGATATGAAAAATTACACAATGAAAAAGAAAAACTTTTAGAAGAAAGAACGAGTCGTAAGCGCTATTCTCGTTCAAGAGAACGAGAACAAAAGTATGAAACGAAATATATGAAATATATCAGATTATCATATTTATTAAACATTGAATTTTAATTAAATATTTTATTACAGCTCGTATAAAAATGAAAAAGAATATCGAAAATATCGAGAAAGATCGAAAGAACGATCTCGAGATAAAAGAGAACGAGAGAGATCTAAAGAACGTAAAATAATTTCATCTTTATCGAACAATTACATTTCTAACATTTCTAATTATAATAATAATAATAATTATAATAAAAAATTAT…	TATCGAGAAAGATCGAAAGAACGATCTCGAGATAAAAGAGAACGAGAGAGATCTAAAGAACGTAAAATAATTTCATCTTTATCGAACAATTACATTTCTAACATTTCTAATTATAATAATAATAATAATTATAATAAAAAATTATATTACAATATTAATTATATTGAACAAATTCCTGTTCCTGTTCCTGTTCCTATTTATTGTGGGGTGAGTATTTATATCTCAATTATAAAAGAAAATTTTTTAACAATATTAAATTTCATTATTAGAATTTTCCACCAAGACCAATGGGACCTTGGATTTCAAT	TATCGAGAAAGATCGAAAGAACGATCTCGAGATAAAAGAGAACGAGAGAGATCTAAAGAACGTAAAATAATTTCATCTTTATCGAACAATTACATTTCTAACATTTCTAATTATAATAATAATAATAATTATAATAAAAAATTATATTACAATATTAATTATATTGAACAAATTCCTGTTCCTGTTCCTGTTCCTATTTATTGTGGGAATTTTCCACCAAGACCAATGGGACCTTGGATTTCAAT	YRERSKERSRDKRERERSKERKIISSLSNNYISNISNYNNNNNYNKKLYYNINYIEQIPVPVPVPIYCGNFPPRPMGPWIS	154	155	150	30	57
DQ325090.1	GGAAAGAAGTTGCAGTAGAGATAGAAATAGAGAATATAAAGAAAAGGACAGACGATATGAAAAATTACACAATGAAAAAGAAAAACTTTTAGAAGAAAGAACGAGTCGTAAGCGCTATTCTCGTTCAAGAGAACGAGAGCAAAAGTATGAAACGAAATATACGAAATATATCAGATTATCATATTTGTTAAAAATTGAATTTTAATTTAATATTATTACAGATCATATAAAAATGAGAATTCTTATCGAAAATATCGAGAAACATCGAAAGAACGATCTCGAGATAGAAAAGAACGAGAAAGATCTAAAGAACCTAAAATAATTTCATCTTTATCGAACAATTATAAATACAGCAATTATAATAATTATAATAATTATAATAAAAAATTATATTACAAA…	TATCGAGAAACATCGAAAGAACGATCTCGAGATAGAAAAGAACGAGAAAGATCTAAAGAACCTAAAATAATTTCATCTTTATCGAACAATTATAAATACAGCAATTATAATAATTATAATAATTATAATAAAAAATTATATTACAAAAATTATATTATTAATATTGAACAAATTCCTGTTCCTGTTCCTATTTATTGTGGGGTGAGTATGTATATCTCAATTATAAAAAAAAGTTTTTTAACAATATTAAATTTCATTATTAGAACTTTCCACCAAGACCAATGGGACCTTGGATTTCAAT	TATCGAGAAACATCGAAAGAACGATCTCGAGATAGAAAAGAACGAGAAAGATCTAAAGAACCTAAAATAATTTCATCTTTATCGAACAATTATAAATACAGCAATTATAATAATTATAATAATTATAATAAAAAATTATATTACAAAAATTATATTATTAATATTGAACAAATTCCTGTTCCTGTTCCTATTTATTGTGGGAACTTTCCACCAAGACCAATGGGACCTTGGATTTCAAT	YRETSKERSRDRKERERSKEPKIISSLSNNYKYSNYNNYNNYNKKLYYKNYIINIEQIPVPVPIYCGNFPPRPMGPWIS	157	158	141	31	58
DQ325082.1	GGAAAGAAGTTGCAGTAGAGATAGAAATAGAGAATATAAAGAAAAGGACAGACGATATGAAAAATTACACAATGAAAAAGAAAAACTTTTAGAAGAAAGAACGAGTCGTAAGCGCTATTCTCGTTCAAGAGAACGAGAGCAAAAGTATGAAACGAAATATACGAAATATATCAGATTATCATATTTGTTAAAAATTGAATTTTAATTTAATATTATTACAGATCGTATAAAAATGAAAATTCTTATCGAAAATATCGAGAAACATCGAAAGAACGATCTCGAGATAGAACAGAACGAGAGAGATCTAGAGAACCTAAAATAATTTCATCTTTATCGAACAAGACAATACATAATAATAATAATTATAAATATAATTATAATAATAATTGTAAAAAATTA…	TATCGAGAAACATCGAAAGAACGATCTCGAGATAGAACAGAACGAGAGAGATCTAGAGAACCTAAAATAATTTCATCTTTATCGAACAAGACAATACATAATAATAATAATTATAAATATAATTATAATAATAATTGTAAAAAATTATATTACAATATTAATTATATTGAACAAATTCCTATTCCTGTTCCTGTTTATTATGGGGTGAGTATTTATATCTCAATTATAAAAGAAAGTTTTTTAACAATATTAAATTTCATTATTAGAATTTTCCACCAAGACCAATGGGACCTTGGATTTCAAT	TATCGAGAAACATCGAAAGAACGATCTCGAGATAGAACAGAACGAGAGAGATCTAGAGAACCTAAAATAATTTCATCTTTATCGAACAAGACAATACATAATAATAATAATTATAAATATAATTATAATAATAATTGTAAAAAATTATATTACAATATTAATTATATTGAACAAATTCCTATTCCTGTTCCTGTTTATTATGGGAATTTTCCACCAAGACCAATGGGACCTTGGATTTCAAT	YRETSKERSRDRTERERSREPKIISSLSNKTIHNNNNYKYNYNNNCKKLYYNINYIEQIPIPVPVYYGNFPPRPMGPWIS	157	158	144	32	59
DQ325122.1	GGAAAGAAGTTGCAGTAGAGATAGAAATAGAGAATATAAAGAAAAGGACAGACGATATGAAAAATTACACAATGAAAAAGAAAAACTTTTAGAAGAAAGAACAAGTCGTAAGCGTTATTCTCGTTCAAGAGAACGAGAGCAAAAGTATGAAACGAAATATATGAAATATATCATATTCATATTTGTTAAAAATTGAATTTTAATTAAATATTTTATTACAGTTCGTATAAAAATGAAAGAGAATATCGAAAATATCGAGAAACATCGAAAGAACGATCTCGAGATAGAAAAGAACGAGAGAAATCTAAAGAACATAAAATAATTTCATCTTTATCGAACAATTACAATTATAATAATAATAATTATAAAAAATTATATTGTAATAATTATAGAAAATTA…	TATCGAGAAACATCGAAAGAACGATCTCGAGATAGAAAAGAACGAGAGAAATCTAAAGAACATAAAATAATTTCATCTTTATCGAACAATTACAATTATAATAATAATAATTATAAAAAATTATATTGTAATAATTATAGAAAATTATATTACAATATTAATTATATTGAACAAATTCCTATTCCTGTTCCTATTTATTGTGGAGTGAGTATTTATATCTCAATTATAAAAGAAAGTTTTTTAATAATATTAAATTTTATTATTAGAATTTTCCACCAAGACCAATGGGACCTTGGATTTCAAT	TATCGAGAAACATCGAAAGAACGATCTCGAGATAGAAAAGAACGAGAGAAATCTAAAGAACATAAAATAATTTCATCTTTATCGAACAATTACAATTATAATAATAATAATTATAAAAAATTATATTGTAATAATTATAGAAAATTATATTACAATATTAATTATATTGAACAAATTCCTATTCCTGTTCCTATTTATTGTGGAAATTTTCCACCAAGACCAATGGGACCTTGGATTTCAAT	YRETSKERSRDRKEREKSKEHKIISSLSNNYNYNNNNYKKLYCNNYRKLYYNINYIEQIPIPVPIYCGNFPPRPMGPWIS	157	158	144	32	60
DQ325123.1	GGAAAGAAGTTGCAGTAGAGATAGAAATAGAGAATATAAAGAAAAGGACAGACGATATGAAAAATTACACAATGAAAAAGAAAAACTTTTAGAAGAAAGAACAAGTCGTAAGCGTTATTCTCGTTCAAGAGAACGAGAGCAAAAGTATGAAACGAAATATATGAAATATATCATATTCATATTTGTTAAAAATTGAATTTTAATTAAATATTTTATTACAGTTCGTATAAAAATGAAAGAGAATATCGAAAATATCGAGAAACATCGAAAGAACGATCTCGAGATAGAAAAGAACGAGAGAAATCTAAAGAACATAAAATAATTTCATCTTTATCGAACAATTACAATTATAATAATAATAATTATAAAAAATTATATTGTAATAATTATAAAAAATTA…	TATCGAGAAACATCGAAAGAACGATCTCGAGATAGAAAAGAACGAGAGAAATCTAAAGAACATAAAATAATTTCATCTTTATCGAACAATTACAATTATAATAATAATAATTATAAAAAATTATATTGTAATAATTATAAAAAATTATATTACAATATTAATTATATTGAACAAATTCCTATTCCTGTTCCTATTTATTGTGGAGTGAGTATTTATATCTCAATTATAAAAGAAAGTTTTTTAATAATATTAAATTTTATTATTAGAATTTTCCACCAAGACCAATGGGACCTTGGATTTCAAT	TATCGAGAAACATCGAAAGAACGATCTCGAGATAGAAAAGAACGAGAGAAATCTAAAGAACATAAAATAATTTCATCTTTATCGAACAATTACAATTATAATAATAATAATTATAAAAAATTATATTGTAATAATTATAAAAAATTATATTACAATATTAATTATATTGAACAAATTCCTATTCCTGTTCCTATTTATTGTGGAAATTTTCCACCAAGACCAATGGGACCTTGGATTTCAAT	YRETSKERSRDRKEREKSKEHKIISSLSNNYNYNNNNYKKLYCNNYKKLYYNINYIEQIPIPVPIYCGNFPPRPMGPWIS	157	158	144	32	61
KG701672.1	AAGAACAAGTCGTAAGCGTTATTCTCGTTCAAGAGAACGAGAGCAAAAGTATGGAACGAAATATATGAAATATATCAGATATATCATATTTGTTAAAAATTGAATTTTAATTAAATTTTATTACAGGTCATATAAAAATGAAAGAGAATATCGAAAATATCGAGAAACATCGAGAGAACGATCTCGAGATAGAGAACAGAGATCTAGAACAGAACGAGAGAGATCTAGAGAACCTAAAATAATTTCATCTTTATTGAACAATACAATACATAATAATAATTATAATAATGATTATAAAAAATTATATTACAATATTAATTATATTGAACAAATTCCTGTTCCTGTTCCTATTTATTGTGGGGTGAGTATGTATATCTCAATTATAAAAAAAAGTTTTTT…	TATCGAGAAACATCGAGAGAACGATCTCGAGATAGAGAACAGAGATCTAGAACAGAACGAGAGAGATCTAGAGAACCTAAAATAATTTCATCTTTATTGAACAATACAATACATAATAATAATTATAATAATGATTATAAAAAATTATATTACAATATTAATTATATTGAACAAATTCCTGTTCCTGTTCCTATTTATTGTGGGGTGAGTATGTATATCTCAATTATAAAAAAAAGTTTTTTAACAATATTAAATTTCATTATTAGAATTTTCCACCAAGACCAATGGGACCTTGGATTTCAAT	TATCGAGAAACATCGAGAGAACGATCTCGAGATAGAGAACAGAGATCTAGAACAGAACGAGAGAGATCTAGAGAACCTAAAATAATTTCATCTTTATTGAACAATACAATACATAATAATAATTATAATAATGATTATAAAAAATTATATTACAATATTAATTATATTGAACAAATTCCTGTTCCTGTTCCTATTTATTGTGGGAATTTTCCACCAAGACCAATGGGACCTTGGATTTCAAT	YRETSRERSRDREQRSRTERERSREPKIISSLLNNTIHNNNYNNDYKKLYYNINYIEQIPVPVPIYCGNFPPRPMGPWIS	157	158	144	32	62
KG701723.1	AAGAACAAGTCGTAAGCGTTATTCTCGTTCAAGAGAACGAGAGCAAAAGTATGGAACGAAATATATGAAATATATCAGATGTATCATATTTGTTAAAAATTGAATTTTAATTAAATTTTATTACAGGTCATATAAAAATGAAAGAGAATATCGAAAATATCGAGAAACATCGAAAGAACGATCTCGAGATAGAGAACAGAGATCTAGAACAGAACGAGAGAGATCTAGAGAACCTAAAATAATTTCATCTTTATTGAACAATACAATACATAATAATAATTATAATAATGATTATAAAAAATTATATTACAATATTAATTATATTGAACAAATTCCTGTTCCTGTTCCTATTTATTGTGGGGTGAGTATGTATATCTCAATTATAAAAAAAAGTTTTTT…	TATCGAGAAACATCGAAAGAACGATCTCGAGATAGAGAACAGAGATCTAGAACAGAACGAGAGAGATCTAGAGAACCTAAAATAATTTCATCTTTATTGAACAATACAATACATAATAATAATTATAATAATGATTATAAAAAATTATATTACAATATTAATTATATTGAACAAATTCCTGTTCCTGTTCCTATTTATTGTGGGGTGAGTATGTATATCTCAATTATAAAAAAAAGTTTTTTAACAATATTAAATTTCATTATTAGAATTTTCCACCAAGACCAATGGGACCTTGGATTTCAAT	TATCGAGAAACATCGAAAGAACGATCTCGAGATAGAGAACAGAGATCTAGAACAGAACGAGAGAGATCTAGAGAACCTAAAATAATTTCATCTTTATTGAACAATACAATACATAATAATAATTATAATAATGATTATAAAAAATTATATTACAATATTAATTATATTGAACAAATTCCTGTTCCTGTTCCTATTTATTGTGGGAATTTTCCACCAAGACCAATGGGACCTTGGATTTCAAT	YRETSKERSRDREQRSRTERERSREPKIISSLLNNTIHNNNYNNDYKKLYYNINYIEQIPVPVPIYCGNFPPRPMGPWIS	157	158	144	32	63
KG701801.1	AAGAATAAGTCGTAAGCGTTATTCAAGAGAACGAGAGCAAAAGTATGAAAATATATGAAATATATCAGATATATCATATTTGATATAAATTTTAATAATTTTTTAAAAATTGAATTTTAATTAAATATTTTATTATAGGTCATATAAAAATGAAAATTCTTATCGAAAATATCCAGAAACATCGAAAGAACGATCTCGAGATAGAACAGAACGAGAGAGATCTAAAGAACCTAAAATAATTTCATCTTTATCGAACAAGACAATACATAATAATAATAATTATAATAATAATTATAATAATAATTGTAAAAAATTATATTACAATATTAATTATATTGAACAAATTCCTATTCCTGTTCCTATTTATTGTGGGGTGAGTATTTATATCTCAATTATAAA…	TATCCAGAAACATCGAAAGAACGATCTCGAGATAGAACAGAACGAGAGAGATCTAAAGAACCTAAAATAATTTCATCTTTATCGAACAAGACAATACATAATAATAATAATTATAATAATAATTATAATAATAATTGTAAAAAATTATATTACAATATTAATTATATTGAACAAATTCCTATTCCTGTTCCTATTTATTGTGGGGTGAGTATTTATATCTCAATTATAAAAGAAAGTTTTTTAACAATATTAAATTTCATTATTAGAATTTTCCACCAAGACCAATGGGACCTTGGATTTCAAT	TATCCAGAAACATCGAAAGAACGATCTCGAGATAGAACAGAACGAGAGAGATCTAAAGAACCTAAAATAATTTCATCTTTATCGAACAAGACAATACATAATAATAATAATTATAATAATAATTATAATAATAATTGTAAAAAATTATATTACAATATTAATTATATTGAACAAATTCCTATTCCTGTTCCTATTTATTGTGGGAATTTTCCACCAAGACCAATGGGACCTTGGATTTCAAT	YPETSKERSRDRTERERSKEPKIISSLSNKTIHNNNNYNNNYNNNCKKLYYNINYIEQIPIPVPIYCGNFPPRPMGPWIS	157	158	144	32	64
KY502239.1	GAAGTTGCAGTAGAGATAGAAATAGAGAATATAAAGAAAAGGACAGACGATATGAAAAATTACACAATGAAAAAGAAAAACTTTTAGAAGAAAGAACGAGTCGTAAGCGTTATTCTCGTTCAAGAGAACGAGAGCAAAAGTATGAAACGAAATATATGAAATATATGATATATCATATTTTTTAAAAATTGAATTTTAATTAAATATTATTACAGATCATATAAAAATGAGAATTCTTATCGAAAATATCGAGAAACATCAAAAGAACGATCTCGAGATAGAACAGAACGAGAGAGATCTAAAGAACCTAAAATAATTTCATCTTTATCGAACAATTACAATTATAATAATAATAATTATAATAATTATAATAATAATTATAATAAAAAATTATATTAC…	TATCGAGAAACATCAAAAGAACGATCTCGAGATAGAACAGAACGAGAGAGATCTAAAGAACCTAAAATAATTTCATCTTTATCGAACAATTACAATTATAATAATAATAATTATAATAATTATAATAATAATTATAATAAAAAATTATATTACAATATTAATTATATTGAACAAATTCCTGTTCCTGTTCCTATTTATTGTGGGGTGAGTATTTATATCTCAATTATAAAAGAAAATTTTTTAACAATATTAAATTTCATTATTAGAATTTTCCACCAAGACCAATGGGACCTTGGATTTCAAT	TATCGAGAAACATCAAAAGAACGATCTCGAGATAGAACAGAACGAGAGAGATCTAAAGAACCTAAAATAATTTCATCTTTATCGAACAATTACAATTATAATAATAATAATTATAATAATTATAATAATAATTATAATAAAAAATTATATTACAATATTAATTATATTGAACAAATTCCTGTTCCTGTTCCTATTTATTGTGGGAATTTTCCACCAAGACCAATGGGACCTTGGATTTCAAT	YRETSKERSRDRTERERSKEPKIISSLSNNYNYNNNNYNNYNNNYNKKLYYNINYIEQIPVPVPIYCGNFPPRPMGPWIS	157	158	144	32	65
KY502238.1	GAAGTTGCAGTAGAGATAGAAATAGAGAATATAAAGAAAAGGACAGACGATATGAAAAATTACACAATGAAAAAGAAAAACTTTTAGAAGAAAGAACGAGTCGTAAGCGTTATTCTCGTTCAAGAGAACGAGAGCAAAAGTATGAAACGAAATATATGAAATATATGATATATCATATTTTTTAAAAATTGAATTTTAATTAAATATTATTACAGATCATATAAAAATGAGAATTCTTATCGAAAATATCGAGAAACATCAAAAGAACGATCTCGAGATAGAACAGAACGAGAGAGATCTAAAGAACCTAAAATAATTTCATCTTTATCGAACAATTACAATTATAATAATAATAATTATAATAATTATAATAATAATTATAATAAAAAATTATATTAC…	TATCGAGAAACATCAAAAGAACGATCTCGAGATAGAACAGAACGAGAGAGATCTAAAGAACCTAAAATAATTTCATCTTTATCGAACAATTACAATTATAATAATAATAATTATAATAATTATAATAATAATTATAATAAAAAATTATATTACAATATTAATTATATTGAACAAATTCCTGTTCCTGTTCCTATTTATTGTGGGGTGAGTATTATATATTATACTCAATTATAAAAGAAAATTTTTTAACAATATTAAATTTCATTATTAGAATTTTCCACCAAGACCAATGGGACCTTGGATTTCAAT	TATCGAGAAACATCAAAAGAACGATCTCGAGATAGAACAGAACGAGAGAGATCTAAAGAACCTAAAATAATTTCATCTTTATCGAACAATTACAATTATAATAATAATAATTATAATAATTATAATAATAATTATAATAAAAAATTATATTACAATATTAATTATATTGAACAAATTCCTGTTCCTGTTCCTATTTATTGTGGGAATTTTCCACCAAGACCAATGGGACCTTGGATTTCAAT	YRETSKERSRDRTERERSKEPKIISSLSNNYNYNNNNYNNYNNNYNKKLYYNINYIEQIPVPVPIYCGNFPPRPMGPWIS	157	158	149	33	66
DQ325077.1	GGAAAGAAGTTGCAGTAGAGATAGAAATAGAGAATATAAAGAAAAGGACAGACGATATGAAAAATTACACAATGAAAAAGAAAAACTTTTAGAAGAAAGAACGAGTCGTAAGCGCTATTCTCGTTCAAGAGAACGAGAGCAAAAGTATGAAACGAAATATACGAAATATATCAGATTATCATATTTGTTAAAAATTGAATTTTAATTAAATATTTTATTACAGGTCATATAAAAATGAAAGAAAATATCGAAAATATCGAGAAAGATCGAAAGAACGATCTCGAGATAGAACAGAACGAGAGAGATCTAGAGAACCTAAAATAATTTCATCTTTATCGAACAAGACAATACATAATAATAATAATTATAATAATAATAATTATAATAATTATAAAAAAT…	TATCGAGAAAGATCGAAAGAACGATCTCGAGATAGAACAGAACGAGAGAGATCTAGAGAACCTAAAATAATTTCATCTTTATCGAACAAGACAATACATAATAATAATAATTATAATAATAATAATTATAATAATTATAAAAAATTATATTATAATATTAATTATATTGAACAAGTTCCTGTTCCTATTCCTGTTCCTATTTATTGTGGGGTGAGTATTTATATCTCAATTATAAAAAAAAGTTTTTTAACAATATTAAATTTCATTATTAGAATTTTCCACCAAGACCAATGGGACCTTGGATTTCAAT	TATCGAGAAAGATCGAAAGAACGATCTCGAGATAGAACAGAACGAGAGAGATCTAGAGAACCTAAAATAATTTCATCTTTATCGAACAAGACAATACATAATAATAATAATTATAATAATAATAATTATAATAATTATAAAAAATTATATTATAATATTAATTATATTGAACAAGTTCCTGTTCCTATTCCTGTTCCTATTTATTGTGGGAATTTTCCACCAAGACCAATGGGACCTTGGATTTCAAT	YRERSKERSRDRTERERSREPKIISSLSNKTIHNNNNYNNNNYNNYKKLYYNINYIEQVPVPIPVPIYCGNFPPRPMGPWIS	157	158	150	34	67
KG701652.1	AAGAACGAGTCGTAAGCGTTATTCTCGTTCAAGAGAACGAGAGCAAAAGTATGAAACGAAATATATCAGATATATCATATTTGTTAAAAATTGAATTTTAATTAAATATTTTATTATAGGTCATATAAAAATGAAAGAGAATATCGAAAATATGGAGAAACATCGAAAGAACGATCTCGAGATAGAATGGAACGAGAGAGATCTAAAGAACCTAAAATAATTTCATCTTTATCGAACAATTACAATTATAGCAATAATTATAATAATAATAATTATTATAATAATAAAAAATTACAATATTACAATATTAATTATATTGAACAAATTCCTGTTCCTGTTCCTGTTCCTATTTATTATGGGGTGAGTATTTATATCTCAATTATAAAAGAAAATTTCTTA…	TATGGAGAAACATCGAAAGAACGATCTCGAGATAGAATGGAACGAGAGAGATCTAAAGAACCTAAAATAATTTCATCTTTATCGAACAATTACAATTATAGCAATAATTATAATAATAATAATTATTATAATAATAAAAAATTACAATATTACAATATTAATTATATTGAACAAATTCCTGTTCCTGTTCCTGTTCCTATTTATTATGGGGTGAGTATTTATATCTCAATTATAAAAGAAAATTTCTTAACAATATTAAATTTCATTATTAGAATTTTCCACCAAGACCAATGGGACCTTGGATTTCAAT	TATGGAGAAACATCGAAAGAACGATCTCGAGATAGAATGGAACGAGAGAGATCTAAAGAACCTAAAATAATTTCATCTTTATCGAACAATTACAATTATAGCAATAATTATAATAATAATAATTATTATAATAATAAAAAATTACAATATTACAATATTAATTATATTGAACAAATTCCTGTTCCTGTTCCTGTTCCTATTTATTATGGGAATTTTCCACCAAGACCAATGGGACCTTGGATTTCAAT	YGETSKERSRDRMERERSKEPKIISSLSNNYNYSNNYNNNNYYNNKKLQYYNINYIEQIPVPVPVPIYYGNFPPRPMGPWIS	157	158	150	34	68
KG701660.1	AAGAACAAGTCGTAAGCGCTATTCTCGTTCAAGAGAACGAGAGCAAAAGTATGAAACGAAATATACGAAATATATCAGATATATCATATTTGTTAAAAATTGAATTTTAATTAAATTTTATTACAGGTCATATAAAAATGAAAGAGAATATCGAAAATATCGAGAAATATCGAAAGAACGATCTCGAGATAGAACAGAACGAGAAAGATCTAAAGAACCTAAAATAATTTCATCTTTATCAAACAATTATAGTTATAATAATTATAATAATAATTATAATAATAATAATTATAATAAAAAATTATATTACAATATTAATTATATTGAACAAATTCCTGTTCCTGTTCCTGTTCCTATTTATTGTGGGGTGAGTGTTTATATCTCAATTATAAAAGAAAG…	TATCGAGAAATATCGAAAGAACGATCTCGAGATAGAACAGAACGAGAAAGATCTAAAGAACCTAAAATAATTTCATCTTTATCAAACAATTATAGTTATAATAATTATAATAATAATTATAATAATAATAATTATAATAAAAAATTATATTACAATATTAATTATATTGAACAAATTCCTGTTCCTGTTCCTGTTCCTATTTATTGTGGGGTGAGTGTTTATATCTCAATTATAAAAGAAAGTTTTTTAACAATATTAAATTTCATTATTAGAATTTTCCACCAAGACCAATGGGACCTTGGATTTCAAT	TATCGAGAAATATCGAAAGAACGATCTCGAGATAGAACAGAACGAGAAAGATCTAAAGAACCTAAAATAATTTCATCTTTATCAAACAATTATAGTTATAATAATTATAATAATAATTATAATAATAATAATTATAATAAAAAATTATATTACAATATTAATTATATTGAACAAATTCCTGTTCCTGTTCCTGTTCCTATTTATTGTGGGAATTTTCCACCAAGACCAATGGGACCTTGGATTTCAAT	YREISKERSRDRTERERSKEPKIISSLSNNYSYNNYNNNYNNNNYNKKLYYNINYIEQIPVPVPVPIYCGNFPPRPMGPWIS	157	158	150	34	69
KG701680.1	AAGAACGAGTCGTAAGCGCTATTCTCGTTCAAGAGAACGAGAGCAAAAGTATGAAACGAAATATATCAGATATATCATATTTGTTAAAAATTGAATTTTAATTAAATATTTTATTACAGATCATATAAAAATGAAAGAGAATATCGAAAATGTCGAGAAACATCGAAAGAACGATCTCGAGATAGAACGGAACGAGAGAGATGTAAAGAATCTAAAATAATTTCATCTTTATCGAACAAGACAATACATAATAATAATAATTATAATAATTATAATAATTATAATAATAAAAAATTATATTACAATATTAATTATATTGAACAAATTCCTGTTCCTGTTCCTGTTCCTATTTATTGTGGGGTGAGTATTTATATCTCAATTATAAAAAAAAGTTTTTTA…	TGTCGAGAAACATCGAAAGAACGATCTCGAGATAGAACGGAACGAGAGAGATGTAAAGAATCTAAAATAATTTCATCTTTATCGAACAAGACAATACATAATAATAATAATTATAATAATTATAATAATTATAATAATAAAAAATTATATTACAATATTAATTATATTGAACAAATTCCTGTTCCTGTTCCTGTTCCTATTTATTGTGGGGTGAGTATTTATATCTCAATTATAAAAAAAAGTTTTTTAACAATATTAAATTTCATTATTAGAATTTTCCACCAAGACCAATGGGACCTTGGATTTCAAT	TGTCGAGAAACATCGAAAGAACGATCTCGAGATAGAACGGAACGAGAGAGATGTAAAGAATCTAAAATAATTTCATCTTTATCGAACAAGACAATACATAATAATAATAATTATAATAATTATAATAATTATAATAATAAAAAATTATATTACAATATTAATTATATTGAACAAATTCCTGTTCCTGTTCCTGTTCCTATTTATTGTGGGAATTTTCCACCAAGACCAATGGGACCTTGGATTTCAAT	CRETSKERSRDRTERERCKESKIISSLSNKTIHNNNNYNNYNNYNNKKLYYNINYIEQIPVPVPVPIYCGNFPPRPMGPWIS	157	158	150	34	70
KG701798.1	AAGAACAAGTCGTAAGCGTTATTCTCGTTCAAGAGAACGAGAGCAAAAGTATGAAACGAAATATATGAAATATATCAGATATATCATATTTGTTAAAAATTGAATTTTAATTAAATATTTTATTACAGCTCGTATAAAAATGAAAATTCTTATCGAAAATATCGAGAAACATCGAAAGAACGATCTCGAGATAGAACAGAACGAGAGAGATCTAGAGAACCTAAAATAATTTCATCTTTATCGAACAAGACAATACATAATAATAATAATTATAATAATAATAATTATAATAATTATAAAAAATTATATTACAATATTAATTATATTGAACAAATTCCTGTTCCTGTTCCTGTTCCTATTTATTGTGGGGTGAGTATTTATATCTCAATTATAAAAAAA…	TATCGAGAAACATCGAAAGAACGATCTCGAGATAGAACAGAACGAGAGAGATCTAGAGAACCTAAAATAATTTCATCTTTATCGAACAAGACAATACATAATAATAATAATTATAATAATAATAATTATAATAATTATAAAAAATTATATTACAATATTAATTATATTGAACAAATTCCTGTTCCTGTTCCTGTTCCTATTTATTGTGGGGTGAGTATTTATATCTCAATTATAAAAAAAAGTTTTTTAACAATATTAAATTTCATTATTAGAATTTTCCACCAAGACCAATGGGACCTTGGATTTCAAT	TATCGAGAAACATCGAAAGAACGATCTCGAGATAGAACAGAACGAGAGAGATCTAGAGAACCTAAAATAATTTCATCTTTATCGAACAAGACAATACATAATAATAATAATTATAATAATAATAATTATAATAATTATAAAAAATTATATTACAATATTAATTATATTGAACAAATTCCTGTTCCTGTTCCTGTTCCTATTTATTGTGGGAATTTTCCACCAAGACCAATGGGACCTTGGATTTCAAT	YRETSKERSRDRTERERSREPKIISSLSNKTIHNNNNYNNNNYNNYKKLYYNINYIEQIPVPVPVPIYCGNFPPRPMGPWIS	157	158	150	34	71
KG701753.1	AAGAACAAGACGTAAGCGTTATTCTCGTTCAAGAGAACGAGAGCAAAAGTATGAAACGAAATATATGAAATATATCAGATATATCATATTTATTAAAAATTGAGTTTTAATTAAATATTTTATTACAGCTCGTATAAAAATGAAAGAGAATATCGAAAATATCGAGAAACATCGAAAGAACGATCTCGAGATAAAATAGAACGAGAGAGATCTAAAGAACATAGAATTTCATCTTTATCGAACAATTACAGTTATAACAATTATAATAATTATAATAGTAGTAATAATAATTATTTTAAAAAATTATATTACAATATTATTAATATTGAACAAATTCCTGTTCCTGTTCCTGTTTATTGTGGGGTGAGTATTTATATCTCAATTATAAAAAAAAGTTTT…	TATCGAGAAACATCGAAAGAACGATCTCGAGATAAAATAGAACGAGAGAGATCTAAAGAACATAGAATTTCATCTTTATCGAACAATTACAGTTATAACAATTATAATAATTATAATAGTAGTAATAATAATTATTTTAAAAAATTATATTACAATATTATTAATATTGAACAAATTCCTGTTCCTGTTCCTGTTTATTGTGGGGTGAGTATTTATATCTCAATTATAAAAAAAAGTTTTTTTAACAATATTAAATTTCATTATTAGAATTTTCCACCAAGACCAATGGGACCTTGGATTTCAAT	TATCGAGAAACATCGAAAGAACGATCTCGAGATAAAATAGAACGAGAGAGATCTAAAGAACATAGAATTTCATCTTTATCGAACAATTACAGTTATAACAATTATAATAATTATAATAGTAGTAATAATAATTATTTTAAAAAATTATATTACAATATTATTAATATTGAACAAATTCCTGTTCCTGTTCCTGTTTATTGTGGGAATTTTCCACCAAGACCAATGGGACCTTGGATTTCAAT	YRETSKERSRDKIERERSKEHRISSLSNNYSYNNYNNYNSSNNNYFKKLYYNIINIEQIPVPVPVYCGNFPPRPMGPWIS	160	161	142	35	72
DQ325084.1	GGAAAGAAGTTGCAGTAGAGATAGAAATAGAGAATATAGAAAAAAGGATAGACAATATGAAAAATTATGCAATGAAGAAGAAAAACTTTTAGAAGAAAGAACAAGTCGTAAGCGCTATTCTCGTTCAAGAGAACGAGAGCAAAAGTATGAAACGAAATATACGAAATATATCAGATTATCATATTTATTAAAAATTGAATTTTAATTAAATATTTTATTACAGCTCGTATAAAAATGAAAGAGAATATCGAAAATATCGAGAAACATCGAAAGAACGATCTCGAGATAGAACAGAACGAGAGAGATCTAGAGAACCTAAAATAATTTCATCTTTATCGAACAATACAATACATAATAATAATTATAAATATAATTATAATAATAATAATTATAATAAAA…	TATCGAGAAACATCGAAAGAACGATCTCGAGATAGAACAGAACGAGAGAGATCTAGAGAACCTAAAATAATTTCATCTTTATCGAACAATACAATACATAATAATAATTATAAATATAATTATAATAATAATAATTATAATAAAAAATTATATTACAATATTAATTATATTGAACAAATTCCTATTCCTGTTCCTGTTTATTATGGGGTGAGTATTTATATCTCATTTATAAAAAAAAGTTTTTTTACAATATTAAATTTCATTATTAGAATTTTCTACCAAGACCAATGGGACCTTGGATTTCAAT	TATCGAGAAACATCGAAAGAACGATCTCGAGATAGAACAGAACGAGAGAGATCTAGAGAACCTAAAATAATTTCATCTTTATCGAACAATACAATACATAATAATAATTATAAATATAATTATAATAATAATAATTATAATAAAAAATTATATTACAATATTAATTATATTGAACAAATTCCTATTCCTGTTCCTGTTTATTATGGGAATTTTCTACCAAGACCAATGGGACCTTGGATTTCAAT	YRETSKERSRDRTERERSREPKIISSLSNNTIHNNNYKYNYNNNNYNKKLYYNINYIEQIPIPVPVYYGNFLPRPMGPWIS	160	161	144	36	73
HM588927.1	AATGAAGAAGAAAAACTTTTAGAAGAAAGAACAAGTCGTAAGCGCTATTCTCGTTCAAGAGAACGAGAGCAAAAGTATGAAACGAAATATACGAAATATATCAGATATATCATATTTATTAAAAATTGAATTTTAATTAAATATTTTATTACAGCTCGTATAAAAATGAAAGAGAATATCGAAAATATCGAGAAACATCGAAAGAACGATCTCGAGATAGAACAGAACGAGAGAGATCTAGAGAACCTAAAATAATTTCATCTTTATCGAACAATACAATACATAATAATAATTATAAATATAATCATAATAATAATAATTATAATAAAAAATTATATTACAATATTAATTATATTGAACAAATTCCTATTCCTGTTCCTGTTTATTATGGGGTGAGTA…	TATCGAGAAACATCGAAAGAACGATCTCGAGATAGAACAGAACGAGAGAGATCTAGAGAACCTAAAATAATTTCATCTTTATCGAACAATACAATACATAATAATAATTATAAATATAATCATAATAATAATAATTATAATAAAAAATTATATTACAATATTAATTATATTGAACAAATTCCTATTCCTGTTCCTGTTTATTATGGGGTGAGTATTTATATCTCATTTATAAAAAAAAGTTTTTTTACAATATTAAATTTCATTATTAGAATTTTCTACCAAGACCAATGGGACCTTGGATTTCAAT	TATCGAGAAACATCGAAAGAACGATCTCGAGATAGAACAGAACGAGAGAGATCTAGAGAACCTAAAATAATTTCATCTTTATCGAACAATACAATACATAATAATAATTATAAATATAATCATAATAATAATAATTATAATAAAAAATTATATTACAATATTAATTATATTGAACAAATTCCTATTCCTGTTCCTGTTTATTATGGGAATTTTCTACCAAGACCAATGGGACCTTGGATTTCAAT	YRETSKERSRDRTERERSREPKIISSLSNNTIHNNNYKYNHNNNNYNKKLYYNINYIEQIPIPVPVYYGNFLPRPMGPWIS	160	161	144	36	74
KG701724.1	AAGAACGAGTCGTAAGCGCTATTCTCGTTCAAGAGAACGAGAGCAAAAGTATGAAACGAAATATATCAGATATATCATATTTGTTAAAAATTGAATTTTAATTAAATATTTTATTACAGGTCATATAAAAATGAAAATTCTTATCGAAAATATCGAGAAACATCGAAAGAACGATCTCGAGATAGAAGAGAACAAGAGAGATCTAAAGAACCTAAAATAATTTCATCTTTATCGAACAATTACAATTATAATAATAATAATTATAATAATAATTATAAATGCAATTATAATAAAAAATTATATTACAATATTAATTATATTGAACAAATTCCTGTTCCTGTTCCTATTTATTGTGGGGTGAGTATTTATATCTCAATTATAAAAAAAAGTTTTTTAACA…	TATCGAGAAACATCGAAAGAACGATCTCGAGATAGAAGAGAACAAGAGAGATCTAAAGAACCTAAAATAATTTCATCTTTATCGAACAATTACAATTATAATAATAATAATTATAATAATAATTATAAATGCAATTATAATAAAAAATTATATTACAATATTAATTATATTGAACAAATTCCTGTTCCTGTTCCTATTTATTGTGGGGTGAGTATTTATATCTCAATTATAAAAAAAAGTTTTTTAACAATATTAAATTTCATTATTAGAATTTTCCACCAAGACCAATGGGACCTTGGATTTCAAT	TATCGAGAAACATCGAAAGAACGATCTCGAGATAGAAGAGAACAAGAGAGATCTAAAGAACCTAAAATAATTTCATCTTTATCGAACAATTACAATTATAATAATAATAATTATAATAATAATTATAAATGCAATTATAATAAAAAATTATATTACAATATTAATTATATTGAACAAATTCCTGTTCCTGTTCCTATTTATTGTGGGAATTTTCCACCAAGACCAATGGGACCTTGGATTTCAAT	YRETSKERSRDRREQERSKEPKIISSLSNNYNYNNNNYNNNYKCNYNKKLYYNINYIEQIPVPVPIYCGNFPPRPMGPWIS	160	161	144	36	75
KG701648.1	AAGAACAAGTCGTAAGCGCTATTCTCATTCAAGAGAACGAGAGCAAAAGTATGAAACGAAATATATGAAGTACATCAGATATATCATATTTGTTAAAAATTGAATTTTAATTAAATATTTTATTATAGGTCATATAAAAATGAAAGAGAATATCGAAAATATGGAGAAACATCGAAAGAACGATCTCGAGATAGAACGGAACGAGAGAGATCTAAAGAACCTAAAATAATTTCATCTTTATCGAACAAGACAATACATAATAATAATAATTATAATAATTATAATAATTATAATAATAAAAAGTTATATTACAATATTATTAATATTGAACAAATTCCTGTTCCTGTTCCTGTTCCCGTTTATTATGGGGTGAGTATTTATATCTCATTTATAAAAGAA…	TATGGAGAAACATCGAAAGAACGATCTCGAGATAGAACGGAACGAGAGAGATCTAAAGAACCTAAAATAATTTCATCTTTATCGAACAAGACAATACATAATAATAATAATTATAATAATTATAATAATTATAATAATAAAAAGTTATATTACAATATTATTAATATTGAACAAATTCCTGTTCCTGTTCCTGTTCCCGTTTATTATGGGGTGAGTATTTATATCTCATTTATAAAAGAAAGTTTTTTTAACAATATTAAATTTCATTATTAGAATTTTCCACCAAGACCAATGGGACCTTGGATTTCAAT	TATGGAGAAACATCGAAAGAACGATCTCGAGATAGAACGGAACGAGAGAGATCTAAAGAACCTAAAATAATTTCATCTTTATCGAACAAGACAATACATAATAATAATAATTATAATAATTATAATAATTATAATAATAAAAAGTTATATTACAATATTATTAATATTGAACAAATTCCTGTTCCTGTTCCTGTTCCCGTTTATTATGGGAATTTTCCACCAAGACCAATGGGACCTTGGATTTCAAT	YGETSKERSRDRTERERSKEPKIISSLSNKTIHNNNNYNNYNNYNNKKLYYNIINIEQIPVPVPVPVYYGNFPPRPMGPWIS	160	161	148	37	76
KY502205.1	GAAGTTGCAGTAGAGATAGAAATAGAGAATATAGAAAAAAGGACAGACGATATGAAAAATTACACAATGAAAAAGAAAAACTTTTAGAAGAAAGAACGAGTCGTAAGCGCTATTCTCGTTCAAGAGAACGAGAGCAAAAGTATGAAACGAAATATATGAAATATGTAATATATCATATTTGTTAAAAATTGAATTTTAATTAAATATTTTATTACAGTTCGTATAAAAATGAAAGAGAATATCGAAAATATCGAGAAACATCGAAAGAACGATCTCGAGATAGAAGAGAACGAGAGAGATCTAAAGAACCTAAAATAATTTCATCTTTATCGAATAATTACCATTATAGCCATTATAATAATTATAATAATAATAATTATAATAATTATAAAAAATTAT…	TATCGAGAAACATCGAAAGAACGATCTCGAGATAGAAGAGAACGAGAGAGATCTAAAGAACCTAAAATAATTTCATCTTTATCGAATAATTACCATTATAGCCATTATAATAATTATAATAATAATAATTATAATAATTATAAAAAATTATATTATAATATTAATTATATTGAACAAATTCCTGTTCCTGTTCCTGTTCCTATTTATTGTGGGGTGAGTATTTATATCTCAATTATAAAAAAAGTTTTTTTAACAATATTAATTTCATTATTAGAATTTTCCACCAAGACCAATGGGACCTTGGATTTCAAT	TATCGAGAAACATCGAAAGAACGATCTCGAGATAGAAGAGAACGAGAGAGATCTAAAGAACCTAAAATAATTTCATCTTTATCGAATAATTACCATTATAGCCATTATAATAATTATAATAATAATAATTATAATAATTATAAAAAATTATATTATAATATTAATTATATTGAACAAATTCCTGTTCCTGTTCCTGTTCCTATTTATTGTGGGAATTTTCCACCAAGACCAATGGGACCTTGGATTTCAAT	YRETSKERSRDRRERERSKEPKIISSLSNNYHYSHYNNYNNNNYNNYKKLYYNINYIEQIPVPVPVPIYCGNFPPRPMGPWIS	160	161	149	38	77
DQ325103.1	GGAAAGAAGTTGCAGTAGAGATAGAAATAGAGAATATAGAAAAAAGGACAGACGATATGAAAAATTACACAATGAAAAAGAAAAACTTTTAGAAGAAAGAACAAGTCGTAAGCGTTATTCCCGTTCAAGAGAACGAGAGCAAAAGTATGGAACGAAATATATGAAATATATCAGATTATCATATTTATTAAAAATTGAATTTTAATTAAATATTTTATTACAGCTCGTATAAAAATGAAAGAGAATATCGAAAATATCGAGAAACATCGAAAGAACGATCTCGAGATAGAACGGAACGAGAGAGATCTAGAGAACCTAAAATAATTTCATCTTTATCGAATAATTACAATTATAGCAATTATAATAATTATAATAATAATTATAATAATTATAATAAAA…	TATCGAGAAACATCGAAAGAACGATCTCGAGATAGAACGGAACGAGAGAGATCTAGAGAACCTAAAATAATTTCATCTTTATCGAATAATTACAATTATAGCAATTATAATAATTATAATAATAATTATAATAATTATAATAAAAAATTATATTACAATATTAATTATATTGAACAAATTCCTGTTCCTGTTCCTGTTCCCGTTTATTGTGGGGTAAGTATTTATATCTCAATTATAAAAAAAAGTTTTTTAACAATATTAAATTTTATTATTAGAATTTTCCACCAAGACCAATGGGACCTTGGATTTCAAT	TATCGAGAAACATCGAAAGAACGATCTCGAGATAGAACGGAACGAGAGAGATCTAGAGAACCTAAAATAATTTCATCTTTATCGAATAATTACAATTATAGCAATTATAATAATTATAATAATAATTATAATAATTATAATAAAAAATTATATTACAATATTAATTATATTGAACAAATTCCTGTTCCTGTTCCTGTTCCCGTTTATTGTGGGAATTTTCCACCAAGACCAATGGGACCTTGGATTTCAAT	YRETSKERSRDRTERERSREPKIISSLSNNYNYSNYNNYNNNYNNYNKKLYYNINYIEQIPVPVPVPVYCGNFPPRPMGPWIS	160	161	150	39	78
JX915861.1	AAGTCGTAAGCGTTATCCCGTTCCAGAGAACGAGAGCAAAAGTATGGAACGAAATATATGAAATATATCAGATATATCATATTTATTAAAAATTGAATTTTAATTAAATATTTTATTACAGCTCGTATAAAAATGAAAGAGAATATCGAAAATATCGAGAAACATCGAAAGAACGATCTGGAGATAGAACAGAACGAGAGAGATCTAAAGAACCTAAAATAACTTCATCTTTATCGAACAATTACAATTCTAACAGTTATAATAATTATAATAATAATTATTATAATAATAAAAAATTACAATATTACAATATTAATTATATTGAACAAATTCCTGTTCCCGTTCCTATTCCTATTTATTGTGGGGTGAGTATTTATATCTCAATTATAAAAGAAAGTT…	TATCGAGAAACATCGAAAGAACGATCTGGAGATAGAACAGAACGAGAGAGATCTAAAGAACCTAAAATAACTTCATCTTTATCGAACAATTACAATTCTAACAGTTATAATAATTATAATAATAATTATTATAATAATAAAAAATTACAATATTACAATATTAATTATATTGAACAAATTCCTGTTCCCGTTCCTATTCCTATTTATTGTGGGGTGAGTATTTATATCTCAATTATAAAAGAAAGTTTTTTAATAATATTAAATTTCATTATTAGAATTTTCCACCAAGACCAATGGGACCTTGGATTTCAAT	TATCGAGAAACATCGAAAGAACGATCTGGAGATAGAACAGAACGAGAGAGATCTAAAGAACCTAAAATAACTTCATCTTTATCGAACAATTACAATTCTAACAGTTATAATAATTATAATAATAATTATTATAATAATAAAAAATTACAATATTACAATATTAATTATATTGAACAAATTCCTGTTCCCGTTCCTATTCCTATTTATTGTGGGAATTTTCCACCAAGACCAATGGGACCTTGGATTTCAAT	YRETSKERSGDRTERERSKEPKITSSLSNNYNSNSYNNYNNNYYNNKKLQYYNINYIEQIPVPVPIPIYCGNFPPRPMGPWIS	160	161	150	39	79
KG701677.1	AAGAACAAGTCGTGAGCGCTATTCTCGTTCAAGAGAACGAGAGCAAAAGTATGAAACGAAATATACGAAATATATCAGATATATCATATTTGTTAAAAATTGAATTTTAATTAAATATTTTATTACAGGTCATATAAAAATGAAAGAGAATATCGAAAATATCGAGAAACATCGAAAGAACGATCTCGAGATAGAACAGAACAAGAAAGATCTAAAGAACCTAAAATAATTTCATCTTTATCGAACAATTACAATTATAATAATAATAATTATAATAAATATAATTATAATAATTATAATAAAAAATTATATTACAATATTAATTATATTGAACAAATTCCTGTTCCTGTTCCTGTTCCTATTTATTATGGGGTAAGTATTTATATCTCAATTATAAAA…	TATCGAGAAACATCGAAAGAACGATCTCGAGATAGAACAGAACAAGAAAGATCTAAAGAACCTAAAATAATTTCATCTTTATCGAACAATTACAATTATAATAATAATAATTATAATAAATATAATTATAATAATTATAATAAAAAATTATATTACAATATTAATTATATTGAACAAATTCCTGTTCCTGTTCCTGTTCCTATTTATTATGGGGTAAGTATTTATATCTCAATTATAAAAGAAAGTTTTTTAACAATATTAAATTTCATTATTAGAATTTTCCACCAAGACCAATGGGACCTTGGATTTCAAT	TATCGAGAAACATCGAAAGAACGATCTCGAGATAGAACAGAACAAGAAAGATCTAAAGAACCTAAAATAATTTCATCTTTATCGAACAATTACAATTATAATAATAATAATTATAATAAATATAATTATAATAATTATAATAAAAAATTATATTACAATATTAATTATATTGAACAAATTCCTGTTCCTGTTCCTGTTCCTATTTATTATGGGAATTTTCCACCAAGACCAATGGGACCTTGGATTTCAAT	YRETSKERSRDRTEQERSKEPKIISSLSNNYNYNNNNYNKYNYNNYNKKLYYNINYIEQIPVPVPVPIYYGNFPPRPMGPWIS	160	161	150	39	80
DQ325068.1	GGAAAGAAGTTGCAGTAGAGATAGAAATAGAGAATATAGAAAAAAGGACAGACAATATGAAAAATTACACAACGAAAAAGAAAAGTTTTTAGAAGAAAGAACAAGTCGTAAGCGTTATTCTCGTTCAAGAGAACGAGAGCAAAAGTATGAAACGAAATATATGAAATATATGATTATCATATTTGTTAAAAATTGGATTTTAATTAAATTTTATTACAGGTTATATAAAAATAAAAGAGAATATCGAAAATATCGAGAAACATCGAAAGAACGATCTCGAAATAGAACGGAACGAGAGAGATCTAAAGAACCTAAAATAATTTCGAACAATAATTCTTTATCGAACAATTACAATTATAATAATAATTATAATAATTATAATAAACATAATTATAACAA…	TATCGAGAAACATCGAAAGAACGATCTCGAAATAGAACGGAACGAGAGAGATCTAAAGAACCTAAAATAATTTCGAACAATAATTCTTTATCGAACAATTACAATTATAATAATAATTATAATAATTATAATAAACATAATTATAACAAATTATATTACAATATTAATTATATTGAACAAATTCCTATTCCTGTTCCTGTTTATTGTGGGGTGAGTATTTATATCTCAATTATAAAAGAAAGTTTTTTAACAAATATTAAATTTCATTATTAGAATTTTCCTCCAAGACCAATGGGACCTTGGATTTCAAT	TATCGAGAAACATCGAAAGAACGATCTCGAAATAGAACGGAACGAGAGAGATCTAAAGAACCTAAAATAATTTCGAACAATAATTCTTTATCGAACAATTACAATTATAATAATAATTATAATAATTATAATAAACATAATTATAACAAATTATATTACAATATTAATTATATTGAACAAATTCCTATTCCTGTTCCTGTTTATTGTGGGAATTTTCCTCCAAGACCAATGGGACCTTGGATTTCAAT	YRETSKERSRNRTERERSKEPKIISNNNSLSNNYNYNNNYNNYNKHNYNKLYYNINYIEQIPIPVPVYCGNFPPRPMGPWIS	163	164	145	40	81
DQ325133.1	GGAAAGAAGTTGCAGTAGAGATAGAAATAGAGAATATAGAAAAAAGGACAGACAATATGAAAAATTACACAACGAAAAAGAAAAGTTTTTAGAAGAAAGAACAAGTCGTAAGCGTTATTCTCGTTCAAGAGAACGAGAGCAAAAGTATGAAACGAAATATATGAAATATATGATTATCATATTTGTTAAAAATTGGATTTTAATTAAATTTTATTACAGGTTATATAAAAATAAAAGAGAATATCGAAAATATCGAGAAACATCGAAAGAACGATCTCGAAATAGAACGGAACGAGAGAGATCTAAAGAACCTAAAATAATTTCGAACAATAATCCTTTATCGAACAATTACAATTATAATAATAATTATAATAATTATAATAAACATAATTATAACAA…	TATCGAGAAACATCGAAAGAACGATCTCGAAATAGAACGGAACGAGAGAGATCTAAAGAACCTAAAATAATTTCGAACAATAATCCTTTATCGAACAATTACAATTATAATAATAATTATAATAATTATAATAAACATAATTATAACAAATTATATTACAATATTAATTATATTGAACAAATTCCTATTCCTGTTCCTGTTTATTGTGGGGTGAGTATTTATATCTCAATTATAAAAGAAAGTTTTTTAACAAATATTAAATTTCATTATTAGAATTTTCCTCCAAGACCAATGGGACCTTGGATTTCAAT	TATCGAGAAACATCGAAAGAACGATCTCGAAATAGAACGGAACGAGAGAGATCTAAAGAACCTAAAATAATTTCGAACAATAATCCTTTATCGAACAATTACAATTATAATAATAATTATAATAATTATAATAAACATAATTATAACAAATTATATTACAATATTAATTATATTGAACAAATTCCTATTCCTGTTCCTGTTTATTGTGGGAATTTTCCTCCAAGACCAATGGGACCTTGGATTTCAAT	YRETSKERSRNRTERERSKEPKIISNNNPLSNNYNYNNNYNNYNKHNYNKLYYNINYIEQIPIPVPVYCGNFPPRPMGPWIS	163	164	145	40	82
JX915858.1	AAGTATGAAACGAAATATATGAAATATATCAGATATATCATATTTATTAAAAATTGAATTTTAATTAAATATTTTATTACAGCTTGTATAAAAATGAAAGAGAATATCGAAAATATCGAGAAACATCGAAAGAACGATCTCGAGATAGAACGGAACGAGAAAGATCTAAAGAACCTAAAATAATTTCATCTTTATCGAATAATTACAATTATAGCAATAATTATAATAATAATAATTATTATAATAATAATAATTATAAAAAATTATATTACAATATTAATTATATTGAACAAATTCCTGTTCCTATTCCCGTTCCTTATTTTGGGGTGAGTATTTATATCTCAATTATAAAAGAAAGTTTTTTAACAATATTAAATTTCATTATTAGAATTTTCCACC…	TATCGAGAAACATCGAAAGAACGATCTCGAGATAGAACGGAACGAGAAAGATCTAAAGAACCTAAAATAATTTCATCTTTATCGAATAATTACAATTATAGCAATAATTATAATAATAATAATTATTATAATAATAATAATTATAAAAAATTATATTACAATATTAATTATATTGAACAAATTCCTGTTCCTATTCCCGTTCCTTATTTTGGGGTGAGTATTTATATCTCAATTATAAAAGAAAGTTTTTTAACAATATTAAATTTCATTATTAGAATTTTCCACCAAGACCAATGGGACCTTGGATTTCAAT	TATCGAGAAACATCGAAAGAACGATCTCGAGATAGAACGGAACGAGAAAGATCTAAAGAACCTAAAATAATTTCATCTTTATCGAATAATTACAATTATAGCAATAATTATAATAATAATAATTATTATAATAATAATAATTATAAAAAATTATATTACAATATTAATTATATTGAACAAATTCCTGTTCCTATTCCCGTTCCTTATTTTGGGAATTTTCCACCAAGACCAATGGGACCTTGGATTTCAAT	YRETSKERSRDRTERERSKEPKIISSLSNNYNYSNNYNNNNYYNNNNYKKLYYNINYIEQIPVPIPVPYFGNFPPRPMGPWIS	163	164	147	41	83
KG701698.1	AAGAACAAGTCATAAGCGTAATTCTCGTTCAAGAGAACGAGAGCAAAAGTATGAAACGAAATATATGAAATATATTAGATATATCATATTTATTAAAAATTGAATTTTAATTAAATATTTTATTACAGCTCGTATAAAAATGAAAGAGAATATCGAAAATATCGAGAAACATCGAAAGAACGATCTCGAGATAGAACGGAACGAGAGAGATCTAGAGAACCTAAAATAATTTCATCTTTATCGAACAAGACAATACATAATAATAATAATTATAACAATAATTATAATAATAATAATTATAAAAAATTATATTACAATATTATTAATATTGAACAAATTCCTGTTCCTGTTCCTGTTCCAGTTTATTGTGGGGTGAGTATTTATACCTCAATTATAAAA…	TATCGAGAAACATCGAAAGAACGATCTCGAGATAGAACGGAACGAGAGAGATCTAGAGAACCTAAAATAATTTCATCTTTATCGAACAAGACAATACATAATAATAATAATTATAACAATAATTATAATAATAATAATTATAAAAAATTATATTACAATATTATTAATATTGAACAAATTCCTGTTCCTGTTCCTGTTCCAGTTTATTGTGGGGTGAGTATTTATACCTCAATTATAAAAAAAAGTTTTTTAACAATATTAAATTTCATTATTAGAATTTTCCACCAAGACCAATGGGACCTTGGATTTCGAT	TATCGAGAAACATCGAAAGAACGATCTCGAGATAGAACGGAACGAGAGAGATCTAGAGAACCTAAAATAATTTCATCTTTATCGAACAAGACAATACATAATAATAATAATTATAACAATAATTATAATAATAATAATTATAAAAAATTATATTACAATATTATTAATATTGAACAAATTCCTGTTCCTGTTCCTGTTCCAGTTTATTGTGGGAATTTTCCACCAAGACCAATGGGACCTTGGATTTCGAT	YRETSKERSRDRTERERSREPKIISSLSNKTIHNNNNYNNNYNNNNYKKLYYNIINIEQIPVPVPVPVYCGNFPPRPMGPWIS	163	164	147	41	84
KY502210.1	GAAGTTGCAGTAGAGATAGAAATAGAGAATATAGAAAAAAGGATAGACGATATGAAAAATTACACAATGAAAAAGAAAAACTTTTAGAAAAAAGAACAAGTCGTAAGCGTTATTCTCGTTCAAGAGAACGAGAGCAAAAGTATGAAACGAAATATATGAAATATATCATATTTGTTAAAAATTGAATTTTAATTAAATATTTTATTATAGATCATATAAAAATGAAAGAGAATATCGAAAATATGGAGAAACATCGAAAGAACGATCTCGAGATAGAACAGATCGAGAGAGATCTAAAGAACCTAAAATAATTTCATCTTTATCGAACAATTACAAATATAGCAATTATAATAATTATAATAATTATAATAATAATTCTAAAAAATTATACAAAAATTA…	TATGGAGAAACATCGAAAGAACGATCTCGAGATAGAACAGATCGAGAGAGATCTAAAGAACCTAAAATAATTTCATCTTTATCGAACAATTACAAATATAGCAATTATAATAATTATAATAATTATAATAATAATTCTAAAAAATTATACAAAAATTATATTATTAATATTGAACAAATTCCTGTTCCCGTTCCTATTCCTGTTTATTGTGGGGTGAGTATTTATATCTCATTTATAAAAAAAAGTTTTTTAACAATATTAAATTTCATTATTAGAATTTTCCACCAAGACCAATGGGACCTTGGATTTCAAT	TATGGAGAAACATCGAAAGAACGATCTCGAGATAGAACAGATCGAGAGAGATCTAAAGAACCTAAAATAATTTCATCTTTATCGAACAATTACAAATATAGCAATTATAATAATTATAATAATTATAATAATAATTCTAAAAAATTATACAAAAATTATATTATTAATATTGAACAAATTCCTGTTCCCGTTCCTATTCCTGTTTATTGTGGGAATTTTCCACCAAGACCAATGGGACCTTGGATTTCAAT	YGETSKERSRDRTDRERSKEPKIISSLSNNYKYSNYNNYNNYNNNSKKLYKNYIINIEQIPVPVPIPVYCGNFPPRPMGPWIS	163	164	147	41	85
DQ325101.1	GGAAAGAAGTTGCAGTAGAGATAGAAATAGAGAATATAAAGAAAAGGACAGACGATATGAAAAATTACACAATGAAAAAGAAAAACTTTTAGAAGAAAGAACGAGTCGTAAGCGCTATTCTCGTTCAAGAGAACGAGAGCAAAAGTATGAAACGAAATATATGAAATATGTAATATTCATATTTGTTAAAAATTGAATTTTAATTAAATATTTTATTACAGTTCGTATAAAAATGAAAGAGAATATCGAAAATATCGAGAAACATCGAAAGAACGATCTCGAGATAGAAGAGAACGAGAGAGATCTAAAGAACCTAAAATAATTTCATCTTTATCGAATAATTACAATTATAGCAATTATAATAATTATAATAATAATAATAATTATAATAATTATAAA…	TATCGAGAAACATCGAAAGAACGATCTCGAGATAGAAGAGAACGAGAGAGATCTAAAGAACCTAAAATAATTTCATCTTTATCGAATAATTACAATTATAGCAATTATAATAATTATAATAATAATAATAATTATAATAATTATAAAAAATTATATTACAATATTAATTATATTGAACAAATTCCTATTCCTGTTCCTGTTCCTATTTATTGTGGGGTGAGTATTTATATCTCAATTATAAAAAAAAGTTTTTTAACAATATTAAATTTCATTATTAGAATTTTCCACCAAGACCAATGGGACCTTGGATTTCAAT	TATCGAGAAACATCGAAAGAACGATCTCGAGATAGAAGAGAACGAGAGAGATCTAAAGAACCTAAAATAATTTCATCTTTATCGAATAATTACAATTATAGCAATTATAATAATTATAATAATAATAATAATTATAATAATTATAAAAAATTATATTACAATATTAATTATATTGAACAAATTCCTATTCCTGTTCCTGTTCCTATTTATTGTGGGAATTTTCCACCAAGACCAATGGGACCTTGGATTTCAAT	YRETSKERSRDRRERERSKEPKIISSLSNNYNYSNYNNYNNNNNYNNYKKLYYNINYIEQIPIPVPVPIYCGNFPPRPMGPWIS	163	164	150	42	86
HM588941.1	AATGAAAAGGAAAAATTTTTAGAAGAAAGAACAAGTCGTAAGCGTTATTCTCGTTCAAGAGAACGAGAGCAAAAGTATGGAACGAAATATATGAAATATATCAGATATATCATATTTATTAAACATTGAATTTTAATTAAATATTATTACAGATCATATAAAAATGAAAATTCTTATCGAAAATATCGAGAAACATCGAGAGAACGATCTCGAGATAGAATGGAACAAGAGAGATCTAAAGAACCTAAAATAATTTCATCTTTATCGAACAAGACAATACATAATAATAATTATAATAATTATAATAATAATAATTATAATAATTATAAAAAATTATATTACAATATTAATTATATTGAACAAATTCCTGTTCCTGTTCCTGTTCCTATTTATTGTGGG…	TATCGAGAAACATCGAGAGAACGATCTCGAGATAGAATGGAACAAGAGAGATCTAAAGAACCTAAAATAATTTCATCTTTATCGAACAAGACAATACATAATAATAATTATAATAATTATAATAATAATAATTATAATAATTATAAAAAATTATATTACAATATTAATTATATTGAACAAATTCCTGTTCCTGTTCCTGTTCCTATTTATTGTGGGGTGAGTATTTATATCTCAATTATAAAAAAAAGTTTTTTAACAATATTAAATTTCATTATTAGAATTTTCCACCAAGACCAATGGGACCTTGGATTTCAAT	TATCGAGAAACATCGAGAGAACGATCTCGAGATAGAATGGAACAAGAGAGATCTAAAGAACCTAAAATAATTTCATCTTTATCGAACAAGACAATACATAATAATAATTATAATAATTATAATAATAATAATTATAATAATTATAAAAAATTATATTACAATATTAATTATATTGAACAAATTCCTGTTCCTGTTCCTGTTCCTATTTATTGTGGGAATTTTCCACCAAGACCAATGGGACCTTGGATTTCAAT	YRETSRERSRDRMEQERSKEPKIISSLSNKTIHNNNYNNYNNNNYNNYKKLYYNINYIEQIPVPVPVPIYCGNFPPRPMGPWIS	163	164	150	42	87
JX915856.1	AGAATACTTTAGAAGAAGACAGTCGTAGCGTATCCGTCAGAGACGAGACAAAAAGTATGAACGAATATATGAAATATATCATATATCATATTATATATCATATATCATATTTGTTAAAAATTGAATTTTAATTAAATATTTTATTACAGGTCATATAAAAATGAAAGAGAATATCGAAAATATCGAGAAAGATCGAAAGAACGATCTCGAGATAGAACAGAACGAGAGAGATCTAAAGAACCTAAAATAATTTCATCTTTATCGAACAAGACAATACATAATAATAATAATTATAAATATAATTATAATAATAATAATTATAAAAAATTACAATATTACAATATTAATTATATTGAACAAATTCCTATTCCTGTTCCTGTTCCTATTTATTATGGGGTG…	TATCGAGAAAGATCGAAAGAACGATCTCGAGATAGAACAGAACGAGAGAGATCTAAAGAACCTAAAATAATTTCATCTTTATCGAACAAGACAATACATAATAATAATAATTATAAATATAATTATAATAATAATAATTATAAAAAATTACAATATTACAATATTAATTATATTGAACAAATTCCTATTCCTGTTCCTGTTCCTATTTATTATGGGGTGAGTATTTATATCTCAATTATAAAAAAAAGTTTTTTAACAATATTAAATTTCATTATTAGAACTTTCCACCAAGACCAATGGGACCTTGGATTTCAAT	TATCGAGAAAGATCGAAAGAACGATCTCGAGATAGAACAGAACGAGAGAGATCTAAAGAACCTAAAATAATTTCATCTTTATCGAACAAGACAATACATAATAATAATAATTATAAATATAATTATAATAATAATAATTATAAAAAATTACAATATTACAATATTAATTATATTGAACAAATTCCTATTCCTGTTCCTGTTCCTATTTATTATGGGAACTTTCCACCAAGACCAATGGGACCTTGGATTTCAAT	YRERSKERSRDRTERERSKEPKIISSLSNKTIHNNNNYKYNYNNNNYKKLQYYNINYIEQIPIPVPVPIYYGNFPPRPMGPWIS	163	164	150	42	88
KG701668.1	AAGAACAAATCGTAAGCGTTATTCTCGTTCAAGAGAAAGAGAGCAAAAGTATGAAACGAAATATATGAAATATATCAGATATATCATATTTGTTAAAAATTGAATTTTAATTAAATATTATTACAGATCATATAAAAATGAGAATTCTTATCGAAAATATCGAGAAACATCGAAAGAACGATCTCGAGATAGAGAACAGAGATCTAGAACAGAACGAGAGAGATCTAGAGAACCTAAAATAATTTCATCTTTATCGAACAATACAATACATAATAATAATTATAAAAATTATAATAATTCTAAAAAATTATATTACAATATTAATTATATTGAACAAATCCCTATTCCTGTTCCTCTTCCTATTTATTGTGGGGTGAGTATTTATATCTCAATTATAAA…	TATCGAGAAACATCGAAAGAACGATCTCGAGATAGAGAACAGAGATCTAGAACAGAACGAGAGAGATCTAGAGAACCTAAAATAATTTCATCTTTATCGAACAATACAATACATAATAATAATTATAAAAATTATAATAATTCTAAAAAATTATATTACAATATTAATTATATTGAACAAATCCCTATTCCTGTTCCTCTTCCTATTTATTGTGGGGTGAGTATTTATATCTCAATTATAAAAGAAAGTTTTTTAACAATATTAAATTTCATTATTAGAATTTTCCACCAAGACCAATGGGACCTTGGTTTTCAAT	TATCGAGAAACATCGAAAGAACGATCTCGAGATAGAGAACAGAGATCTAGAACAGAACGAGAGAGATCTAGAGAACCTAAAATAATTTCATCTTTATCGAACAATACAATACATAATAATAATTATAAAAATTATAATAATTCTAAAAAATTATATTACAATATTAATTATATTGAACAAATCCCTATTCCTGTTCCTCTTCCTATTTATTGTGGGAATTTTCCACCAAGACCAATGGGACCTTGGTTTTCAAT	YRETSKERSRDREQRSRTERERSREPKIISSLSNNTIHNNNYKNYNNSKKLYYNINYIEQIPIPVPLPIYCGNFPPRPMGPWFS	163	164	150	42	89
KG701703.1	AAGAACGAGTCGTAAGCGTTATTCTCGTTCAAGAGAACGAGAGCAAAAGTATGGAACGAAATATATGAAATATATCAGATATATCATATTTGTTAAAAATTGAATTTTAATTAAATATTTTATTACAGCTCGTATAAAAACGAAAGAGAATATCGAAAATATCGAGAAACATCGAAAGAACGATCTCGAGATAGAACGGAACGAGAGAGATCTAAAGAACGTAAAATAATTTCATCTTTATCGAACAATTACAATTATAATAATAATAATTATAATTATAAATACAATTATAATAATAATTATAAACAATTATGTTACAATATTAATTATATTGAACAAATTCCTGTTCCTGTTCCTGTTCCTATTTATTGTGGGGTGAGTATTTATATCTCAATTATA…	TATCGAGAAACATCGAAAGAACGATCTCGAGATAGAACGGAACGAGAGAGATCTAAAGAACGTAAAATAATTTCATCTTTATCGAACAATTACAATTATAATAATAATAATTATAATTATAAATACAATTATAATAATAATTATAAACAATTATGTTACAATATTAATTATATTGAACAAATTCCTGTTCCTGTTCCTGTTCCTATTTATTGTGGGGTGAGTATTTATATCTCAATTATAAAAAAAAGTTTTTTAACAATATTAAATTTCATTATTAGAATTTTCCACCAAGACCAATGGGACCTTGGATTTCAAT	TATCGAGAAACATCGAAAGAACGATCTCGAGATAGAACGGAACGAGAGAGATCTAAAGAACGTAAAATAATTTCATCTTTATCGAACAATTACAATTATAATAATAATAATTATAATTATAAATACAATTATAATAATAATTATAAACAATTATGTTACAATATTAATTATATTGAACAAATTCCTGTTCCTGTTCCTGTTCCTATTTATTGTGGGAATTTTCCACCAAGACCAATGGGACCTTGGATTTCAAT	YRETSKERSRDRTERERSKERKIISSLSNNYNYNNNNYNYKYNYNNNYKQLCYNINYIEQIPVPVPVPIYCGNFPPRPMGPWIS	163	164	150	42	90
KG701705.1	AAGAACGAGTCGTAAGCGTTATTCTCGTTCAAGAGAACGAGAGCAAAAGTATGGAACGAAATATATGAAATATATCAGATATATCATATTTGTTAAAAATTGAATTTTAATTAAATATTTTATTACAGCTCGTATAAAAATGAAAGAGAATATCGAAAATATCGAGAAACATCGAAAGAACGATCTCGAGATAGAACGGAACGAGAGAGATCTAAAGAACGTAAAATAATTTCATCTTTATCGAACAATTACAATTATAATAATAATAATTATAATTATAAATACAATTATAATAATAATTATAAACAATTATGTTACAATATTAATTATATTGAACAAATTCCTGTTCCTGTTCCTGTTCCTATTTACTGTGGGGTGAGTATTTATATCTCAATTATA…	TATCGAGAAACATCGAAAGAACGATCTCGAGATAGAACGGAACGAGAGAGATCTAAAGAACGTAAAATAATTTCATCTTTATCGAACAATTACAATTATAATAATAATAATTATAATTATAAATACAATTATAATAATAATTATAAACAATTATGTTACAATATTAATTATATTGAACAAATTCCTGTTCCTGTTCCTGTTCCTATTTACTGTGGGGTGAGTATTTATATCTCAATTATAAAAAAAAGTTTTTTAACAATATTAAATTTCATTATTAGAATTTTCCACCAAGACCAATGGGACCTTGGATTTCAAT	TATCGAGAAACATCGAAAGAACGATCTCGAGATAGAACGGAACGAGAGAGATCTAAAGAACGTAAAATAATTTCATCTTTATCGAACAATTACAATTATAATAATAATAATTATAATTATAAATACAATTATAATAATAATTATAAACAATTATGTTACAATATTAATTATATTGAACAAATTCCTGTTCCTGTTCCTGTTCCTATTTACTGTGGGAATTTTCCACCAAGACCAATGGGACCTTGGATTTCAAT	YRETSKERSRDRTERERSKERKIISSLSNNYNYNNNNYNYKYNYNNNYKQLCYNINYIEQIPVPVPVPIYCGNFPPRPMGPWIS	163	164	150	42	91
KG701748.1	AAGAACAAGTCGTAAGCGTTATTCTCGTTCAAGAGAACGAGAGCAAAAGTATGAAACGAAATATATGAAATATATCAAATATATCATATTTGTTAAAAATTGAATTTTAATTAAATTTTATTACTGATCATATAAAAATGAAAATTCTTATCGAAAATATCGAGAAAGATCGAAAGAACGATCTCGAGATAGAAGAGAACGAGAAAGATCTAAAGAACCTAAAATAATTTCATCTTTATCGAAGAATACAATACATAATAATAATAATTATAAATATAATAATTATAATAATAATTATTCTAAAAAATTATATTACAATATTAATTATATTGAACAAATTCCTGTTCCTGTTCCTGTTCCTATTTATTGTGGGGTGAGTATTTATATCTCATTTATAAA…	TATCGAGAAAGATCGAAAGAACGATCTCGAGATAGAAGAGAACGAGAAAGATCTAAAGAACCTAAAATAATTTCATCTTTATCGAAGAATACAATACATAATAATAATAATTATAAATATAATAATTATAATAATAATTATTCTAAAAAATTATATTACAATATTAATTATATTGAACAAATTCCTGTTCCTGTTCCTGTTCCTATTTATTGTGGGGTGAGTATTTATATCTCATTTATAAAAAAAAGTTTTTTAACAATATTAAATTTCATTATTAGAATTTTCCACCAAGACCAATGGGACCTTGGATTTCAAT	TATCGAGAAAGATCGAAAGAACGATCTCGAGATAGAAGAGAACGAGAAAGATCTAAAGAACCTAAAATAATTTCATCTTTATCGAAGAATACAATACATAATAATAATAATTATAAATATAATAATTATAATAATAATTATTCTAAAAAATTATATTACAATATTAATTATATTGAACAAATTCCTGTTCCTGTTCCTGTTCCTATTTATTGTGGGAATTTTCCACCAAGACCAATGGGACCTTGGATTTCAAT	YRERSKERSRDRRERERSKEPKIISSLSKNTIHNNNNYKYNNYNNNYSKKLYYNINYIEQIPVPVPVPIYCGNFPPRPMGPWIS	163	164	150	42	92
KG701651.1	AAGAACAAGTCGTGAGCGTTATTCTCGTTCAAGAAAACGAGAGCAAAAGTATGAAACGAAATATATGAAATATATGATATATCATATTTGTTAAAAATTGAATTTTAATTAAATATTTTATTACAGGTCATATAAAAATGAAAGAGAATATCGAAAATATCGAGAAAGATCGAAAGAACGATCTCGAGATAGAACAGAACGAGAGAGATCTAGAGAACCTAAAATAATTTCATCTTTATCGAACAATACAATACATAATAATAATTATAAATATAATAATAATAATTATAATAATTATAAAAAATTATATTACAATATTATTAATATTGAACAAATTCCTGTTCCTGTTCCTGTTCCTGTTCCCGTTTATTGTGGGGTAAGTATTTATATCTCAATTAT…	TATCGAGAAAGATCGAAAGAACGATCTCGAGATAGAACAGAACGAGAGAGATCTAGAGAACCTAAAATAATTTCATCTTTATCGAACAATACAATACATAATAATAATTATAAATATAATAATAATAATTATAATAATTATAAAAAATTATATTACAATATTATTAATATTGAACAAATTCCTGTTCCTGTTCCTGTTCCTGTTCCCGTTTATTGTGGGGTAAGTATTTATATCTCAATTATAAAAAAAAGTTTTTTAACAATATTAAATTATATTATTAGAATTTTCCACCAAGACCAATGGGACCTTGGATTTCAAT	TATCGAGAAAGATCGAAAGAACGATCTCGAGATAGAACAGAACGAGAGAGATCTAGAGAACCTAAAATAATTTCATCTTTATCGAACAATACAATACATAATAATAATTATAAATATAATAATAATAATTATAATAATTATAAAAAATTATATTACAATATTATTAATATTGAACAAATTCCTGTTCCTGTTCCTGTTCCTGTTCCCGTTTATTGTGGGAATTTTCCACCAAGACCAATGGGACCTTGGATTTCAAT	YRERSKERSRDRTERERSREPKIISSLSNNTIHNNNYKYNNNNYNNYKKLYYNIINIEQIPVPVPVPVPVYCGNFPPRPMGPWIS	163	164	153	43	93
DQ325114.1	GGAAAGAAGTTGCAGCAGAGATAGAAATAGAGAATATAGAGAAAAGAACAGACGATATGAAAAATTACACAATGAAAAAGAAAAACTTTTAGAAGAAAGAACAAGTCGTAACCGTTATTCCCGTTCAAGAGAACGAGAACAAAAGTATGAAACGAAATATATGAAAAATATGATTATCATATTTGTTAAAAATTGAATTTTAATTAAATATTTTATTACAGCTCGTATAAAAATGAAAGAGAATATCAAAAATATCGAGAAACATCGAAAGAACGATCTCGAGATAGAACGGAACGAGAGAGATGTAAAGAACCTAAAATAATTTCATCTTTATCGAACAATTACAAATATAGCAATTATAATAATTATAATAATAATTATAATACTAATTATAAAAAA…	TATCGAGAAACATCGAAAGAACGATCTCGAGATAGAACGGAACGAGAGAGATGTAAAGAACCTAAAATAATTTCATCTTTATCGAACAATTACAAATATAGCAATTATAATAATTATAATAATAATTATAATACTAATTATAAAAAATTACAATATTACAATATTATTAATATTGAACAAATTCCTGTTCCTGTTCCTATTTATTGTGGGGTAAGTATTTATATCTCAATTATAAAAGAAAATTTTTTAATAATATTAAATTTCATTATTAGAATTTTCCACCAAGACCAATGGGACCTTGGATTTCAAT	TATCGAGAAACATCGAAAGAACGATCTCGAGATAGAACGGAACGAGAGAGATGTAAAGAACCTAAAATAATTTCATCTTTATCGAACAATTACAAATATAGCAATTATAATAATTATAATAATAATTATAATACTAATTATAAAAAATTACAATATTACAATATTATTAATATTGAACAAATTCCTGTTCCTGTTCCTATTTATTGTGGGAATTTTCCACCAAGACCAATGGGACCTTGGATTTCAAT	YRETSKERSRDRTERERCKEPKIISSLSNNYKYSNYNNYNNNYNTNYKKLQYYNIINIEQIPVPVPIYCGNFPPRPMGPWIS	166	167	141	44	94
DQ325118.1	GGAAAGAAGTTGCAGCAGGGATAGAAATAGAGAATATAGAGAAAAGAACAGACGATATGAAAAATTACACAATGAAAAAGAAAAACTTTTAGAAGAAAGAACAAGTCGCAACCGTTATTCCCGTTCAAGAGAACGAGAACAAAAGTATGAAACGAAATATATGAAAAATATGATTATCATATTTGTTAAAAATTGAATTTTAATTAAATATTTTATTACAGCTCGTATAAAAATGAAAGAGAATATCAAAAATATCGAGAAACATCGAAAGAACGATCTCGAGATAGAACGGAACGAGAGAGATGTAAAGAACCTAAAATAATTTCATCTTTATCGAACAATTACAAATATAGCAATTATAATAATTATAATAATAATTATAATACTAATTATAAAAAA…	TATCGAGAAACATCGAAAGAACGATCTCGAGATAGAACGGAACGAGAGAGATGTAAAGAACCTAAAATAATTTCATCTTTATCGAACAATTACAAATATAGCAATTATAATAATTATAATAATAATTATAATACTAATTATAAAAAATTACAATATTACAATATTATTAATATTGAACAAATTCCTGTTCCTGTTCCTATTTATTGTGGGGTAAGTATTTATATCTCAATTATAAAAGAAAATTTTTTAATAATATTAAATTTCATTATTAGAATTTTCCACCAAGACCAATGGGACCTTGGATTTCAGT	TATCGAGAAACATCGAAAGAACGATCTCGAGATAGAACGGAACGAGAGAGATGTAAAGAACCTAAAATAATTTCATCTTTATCGAACAATTACAAATATAGCAATTATAATAATTATAATAATAATTATAATACTAATTATAAAAAATTACAATATTACAATATTATTAATATTGAACAAATTCCTGTTCCTGTTCCTATTTATTGTGGGAATTTTCCACCAAGACCAATGGGACCTTGGATTTCAGT	YRETSKERSRDRTERERCKEPKIISSLSNNYKYSNYNNYNNNYNTNYKKLQYYNIINIEQIPVPVPIYCGNFPPRPMGPWIS	166	167	141	44	95
HM588918.1	AATGAAAAAGAAGAACTTTTAGAAGAAAGAACGAGTCGTAAGCGTTATTCTCGTTCAAGAGAACGAGAGCAAAAGTATGAAACGAAATATATCAGATATATCATATTTATTAAAAATTGAATTTTAATTAAATATTATTACAGATCATATAAAAATGAAAATTCTTGTCGAAAATATCGAGAAACATCGAAAGAACGATCTCGAGATAGAACAGAACGAGAGAGATCTAAAGAACGTAAAATAACTTCATCTTTATCGAACAATTACAATTATAATAATAATAATTATAAATACAATTATAATAATTATAATAAAAAATTATATTACAAAAATTATATTATTAATATTGAACAAATTCCTGTTCCAGTTCCTGTTTATTATGGGGTGAGTATTTATATC…	TATCGAGAAACATCGAAAGAACGATCTCGAGATAGAACAGAACGAGAGAGATCTAAAGAACGTAAAATAACTTCATCTTTATCGAACAATTACAATTATAATAATAATAATTATAAATACAATTATAATAATTATAATAAAAAATTATATTACAAAAATTATATTATTAATATTGAACAAATTCCTGTTCCAGTTCCTGTTTATTATGGGGTGAGTATTTATATCTCAATTATAAAAGAAAATTTCTTAACAATATTAAATTTCATTATTAGAATTTTCCACCAAGACCAATGGGACCTTGGATTTCAAT	TATCGAGAAACATCGAAAGAACGATCTCGAGATAGAACAGAACGAGAGAGATCTAAAGAACGTAAAATAACTTCATCTTTATCGAACAATTACAATTATAATAATAATAATTATAAATACAATTATAATAATTATAATAAAAAATTATATTACAAAAATTATATTATTAATATTGAACAAATTCCTGTTCCAGTTCCTGTTTATTATGGGAATTTTCCACCAAGACCAATGGGACCTTGGATTTCAAT	YRETSKERSRDRTERERSKERKITSSLSNNYNYNNNNYKYNYNNYNKKLYYKNYIINIEQIPVPVPVYYGNFPPRPMGPWIS	166	167	141	44	96
KG701796.1	AAGAACGAGTCGTAAGCGTTATTCTCGTTCAAGAGAACGAGAGCAAAAGTATGAAACGAAATATATCAGATATATCATATTTATTAAAAATTGAATTTTAATTAAATATTATTACAGATCATATAAAAATGAAAATTCTTATCGAAAATATCGAGAAACATCGAAAGAACGATCTCGAGATAGAACAGAACGAGAGAGATCTAAAGAACGTAAAATAATTTCATCTTTATCGAACAATTACAATTATAATAATAATAATTATAAATACAATTATAATAATTATAATAAAAAATTATATTACAAAAATTATATTATTAATATTGAACAAATTCCTGTTCCAGTTCCTGTTTATTATGGGGTGAGTATTTATATCTCAATTATAAAAGAAAATTTCTTAAC…	TATCGAGAAACATCGAAAGAACGATCTCGAGATAGAACAGAACGAGAGAGATCTAAAGAACGTAAAATAATTTCATCTTTATCGAACAATTACAATTATAATAATAATAATTATAAATACAATTATAATAATTATAATAAAAAATTATATTACAAAAATTATATTATTAATATTGAACAAATTCCTGTTCCAGTTCCTGTTTATTATGGGGTGAGTATTTATATCTCAATTATAAAAGAAAATTTCTTAACAATATTAAATTTCATTATTAGAATTTTCCACCAAGACCAATGGGACCTTGGATTTCAAT	TATCGAGAAACATCGAAAGAACGATCTCGAGATAGAACAGAACGAGAGAGATCTAAAGAACGTAAAATAATTTCATCTTTATCGAACAATTACAATTATAATAATAATAATTATAAATACAATTATAATAATTATAATAAAAAATTATATTACAAAAATTATATTATTAATATTGAACAAATTCCTGTTCCAGTTCCTGTTTATTATGGGAATTTTCCACCAAGACCAATGGGACCTTGGATTTCAAT	YRETSKERSRDRTERERSKERKIISSLSNNYNYNNNNYKYNYNNYNKKLYYKNYIINIEQIPVPVPVYYGNFPPRPMGPWIS	166	167	141	44	97
KG701666.1	AAGAACGAGTCGTAAGCGCTATTCTCGTTCAAGAGAACGAGAGCAAAAGTATGAAACGAAATATATGAAGTATATGAGATATATCATATTTGTTAAAAATTGAATTTTAATTAAATATTATTACAGATCATATAAAAATGAAAATTCTTATCGAAAATATCGAGAAACATCGAAAGAACGATCTCGAGATAGAACGGAACGAGAGAGATCTAGAGAACCTAAAATAATTTCATCTTTATCGAACAATTACAATTATAATAATAATAATTATAATAATTATAAATACAATTATAATTATAATTATAAACAATTATGTTACAATATTAATTATATTGAACAAATTCCTATTCCTGTTCCTGTTCCTATTTATTGTGGGGTGAGTATTTATATCTCAATTAT…	TATCGAGAAACATCGAAAGAACGATCTCGAGATAGAACGGAACGAGAGAGATCTAGAGAACCTAAAATAATTTCATCTTTATCGAACAATTACAATTATAATAATAATAATTATAATAATTATAAATACAATTATAATTATAATTATAAACAATTATGTTACAATATTAATTATATTGAACAAATTCCTATTCCTGTTCCTGTTCCTATTTATTGTGGGGTGAGTATTTATATCTCAATTATAAAAAAAAGTTTTTTAACAATATTAAATTTCATTATTAGAATTTTCCACCAAGACCAATGGGACCTTGGATTTCAAT	TATCGAGAAACATCGAAAGAACGATCTCGAGATAGAACGGAACGAGAGAGATCTAGAGAACCTAAAATAATTTCATCTTTATCGAACAATTACAATTATAATAATAATAATTATAATAATTATAAATACAATTATAATTATAATTATAAACAATTATGTTACAATATTAATTATATTGAACAAATTCCTATTCCTGTTCCTGTTCCTATTTATTGTGGGAATTTTCCACCAAGACCAATGGGACCTTGGATTTCAAT	YRETSKERSRDRTERERSREPKIISSLSNNYNYNNNNYNNYKYNYNYNYKQLCYNINYIEQIPIPVPVPIYCGNFPPRPMGPWIS	166	167	150	45	98
KG701667.1	AGGAACGAGTCGTAAGCGCTATTCTCGTTCAAGAGAACGAGAGCAAAAGTATGAAACGAAATATATGAAGTATATGAGATATATCATATTTGTTAAAAATTGAATTTTAATTAAATATTATTACAGATCATATAAAAATGAAAATTCTTATCGAAAATATCGAGAAACATCGAAAGAACGATCTCGAGATAGAACGGAACGAGAGAGACCTAGAGAACCTAAAATAATTTCATCTTTATCGAACAATTACAATTATAATAATAATAATTATAATAATTATAAATACAATTATAATAATAATTATAAACAATTATGTTACAATATTAATTATATTGAACAAATTCCTATTCCTGTTCCTGTTCCTATTTATTGTGGGGTGAGTATTTATATCTCAATTAT…	TATCGAGAAACATCGAAAGAACGATCTCGAGATAGAACGGAACGAGAGAGACCTAGAGAACCTAAAATAATTTCATCTTTATCGAACAATTACAATTATAATAATAATAATTATAATAATTATAAATACAATTATAATAATAATTATAAACAATTATGTTACAATATTAATTATATTGAACAAATTCCTATTCCTGTTCCTGTTCCTATTTATTGTGGGGTGAGTATTTATATCTCAATTATAAAAAAAAGTTTTTTAACAATATTAAATTTCATTATTAGAATTTTCCACCAAGACCAATGGGACCTTGGATTTCAAT	TATCGAGAAACATCGAAAGAACGATCTCGAGATAGAACGGAACGAGAGAGACCTAGAGAACCTAAAATAATTTCATCTTTATCGAACAATTACAATTATAATAATAATAATTATAATAATTATAAATACAATTATAATAATAATTATAAACAATTATGTTACAATATTAATTATATTGAACAAATTCCTATTCCTGTTCCTGTTCCTATTTATTGTGGGAATTTTCCACCAAGACCAATGGGACCTTGGATTTCAAT	YRETSKERSRDRTERERPREPKIISSLSNNYNYNNNNYNNYKYNYNNNYKQLCYNINYIEQIPIPVPVPIYCGNFPPRPMGPWIS	166	167	150	45	99
KG701682.1	AAGAACGAGTCGTAAGCGCTATTCTCGTTCAAGAGAACGAGAGCAAAAGTATGAAACGAAATATATGAAGTATATGAGATATATCATATTTGTTAAAAATTGAATTTTAATTAAATATTATTACAGATCATATAAAAATGAAAATTCTTATCGAAAATATCGAGAAACATCGAAAGAACGATCTCGAGATAGAACGGAACGAGAGAGATCTAGAGAACCTAAAATAATTTCATCTTTATCGAACAATTACAATTATAATAATAATAATTATAATAATTATAAATACAATTATAATAATAATTATAAACAATTATGTTACAATATTAATTATATTGAACAAATTCCTATTCCTGTTCCTGTTCCTATTTATTGTGGGGTGAGTATTTATATCTCAATTAT…	TATCGAGAAACATCGAAAGAACGATCTCGAGATAGAACGGAACGAGAGAGATCTAGAGAACCTAAAATAATTTCATCTTTATCGAACAATTACAATTATAATAATAATAATTATAATAATTATAAATACAATTATAATAATAATTATAAACAATTATGTTACAATATTAATTATATTGAACAAATTCCTATTCCTGTTCCTGTTCCTATTTATTGTGGGGTGAGTATTTATATCTCAATTATAAAAAAAAGTTTTTTAACAATATTAAATTTCATTATTAGAATTTTCCACCAAGACCAATGGGACCTTGGATTTCAAT	TATCGAGAAACATCGAAAGAACGATCTCGAGATAGAACGGAACGAGAGAGATCTAGAGAACCTAAAATAATTTCATCTTTATCGAACAATTACAATTATAATAATAATAATTATAATAATTATAAATACAATTATAATAATAATTATAAACAATTATGTTACAATATTAATTATATTGAACAAATTCCTATTCCTGTTCCTGTTCCTATTTATTGTGGGAATTTTCCACCAAGACCAATGGGACCTTGGATTTCAAT	YRETSKERSRDRTERERSREPKIISSLSNNYNYNNNNYNNYKYNYNNNYKQLCYNINYIEQIPIPVPVPIYCGNFPPRPMGPWIS	166	167	150	45	100
HM588924.1	AATGAAAAAGAAAAACTTTTAGAAGAAAGAACAAGTCGTAAGCGTTATTCTCGTTCAAGAGAACGAGAGCAAAAGTATGAAACGAAATATATGAAGTATATCAGATATATCATATTTATTAAACATCGAATTTTAATTAAATATTTTATTACAGCTCGTATAAAAATGAAAGAGAATATCGAAAATATCGAGAAACATCGAAAGAACGATCTCGAGATAGAACGAAACGAGAGAGATCTAAAGAATCTAAAATAATTTCATCTTTATCGGACAAGACAATACATAATAATAATAATTATAAATATAATTATAATAATAATAATAATAATTATTCTAAAAAATTATATTACAATATTAATTATATTGAACAAATTCCTATTCCTGTTCCTATTTATTTTG…	TATCGAGAAACATCGAAAGAACGATCTCGAGATAGAACGAAACGAGAGAGATCTAAAGAATCTAAAATAATTTCATCTTTATCGGACAAGACAATACATAATAATAATAATTATAAATATAATTATAATAATAATAATAATAATTATTCTAAAAAATTATATTACAATATTAATTATATTGAACAAATTCCTATTCCTGTTCCTATTTATTTTGGGGTGAGTATTTATATCTCAATTATAAAAAAAAGTTTTTTAATAATATTAAATTTCATTATTAGAATTTTCCACCAAGACCAATGGGACCTTGGATTTCAAT	TATCGAGAAACATCGAAAGAACGATCTCGAGATAGAACGAAACGAGAGAGATCTAAAGAATCTAAAATAATTTCATCTTTATCGGACAAGACAATACATAATAATAATAATTATAAATATAATTATAATAATAATAATAATAATTATTCTAAAAAATTATATTACAATATTAATTATATTGAACAAATTCCTATTCCTGTTCCTATTTATTTTGGGAATTTTCCACCAAGACCAATGGGACCTTGGATTTCAAT	YRETSKERSRDRTKRERSKESKIISSLSDKTIHNNNNYKYNYNNNNNNYSKKLYYNINYIEQIPIPVPIYFGNFPPRPMGPWIS	169	170	144	46	101
JX915865.1	AAAAAGAAAAATTTTTAGAAGAAAGAACAAGTCATAAGCGCTATTCTCATTCAAGAGAACGAGAGCAAAAGTATGAAACGAAATATATGAAGTATATGAGATATATCATATTTATTAAAAATTGAATTTTAATTAAATATTATTACAGATCATATAAAAATGAGAATTCTTATCGAAAATATCGAGAAACATCGAAAGAACGATCTCGAGATAGAACAGAACGAGAGAGATCTAGAGAACCTAAAATAATTTCATCTTTATCGAACAAGACAATACATAATAATAATAATTATAAATATAATTATAATAATAATTATAATAATAATTCTAAAAAATTATATTACAATATTAATTATATTGAACAAATTCCTGTTCCTGTTCCTATTTATTGTGGGGTGA…	TATCGAGAAACATCGAAAGAACGATCTCGAGATAGAACAGAACGAGAGAGATCTAGAGAACCTAAAATAATTTCATCTTTATCGAACAAGACAATACATAATAATAATAATTATAAATATAATTATAATAATAATTATAATAATAATTCTAAAAAATTATATTACAATATTAATTATATTGAACAAATTCCTGTTCCTGTTCCTATTTATTGTGGGGTGAGTATTTATATCTCAATTATAAAAAAAAGTTTTTTAACAATATTAAATTTCATTATTAGAATTTTCCACCAAGACCAATGGGACCTTGGATTTCAAT	TATCGAGAAACATCGAAAGAACGATCTCGAGATAGAACAGAACGAGAGAGATCTAGAGAACCTAAAATAATTTCATCTTTATCGAACAAGACAATACATAATAATAATAATTATAAATATAATTATAATAATAATTATAATAATAATTCTAAAAAATTATATTACAATATTAATTATATTGAACAAATTCCTGTTCCTGTTCCTATTTATTGTGGGAATTTTCCACCAAGACCAATGGGACCTTGGATTTCAAT	YRETSKERSRDRTERERSREPKIISSLSNKTIHNNNNYKYNYNNNYNNNSKKLYYNINYIEQIPVPVPIYCGNFPPRPMGPWIS	169	170	144	46	102
KG701654.1	AAGAACAAGTCGTAAGCGCTATTCTCGTTCAAGAGAACGAGAGCAAAAGTATGAAAATATATGAAATATATCAGATATATCATATTTGTTAAAAATTGAATTTTAATTAAATTTTATTACAGATCATATAAAAATGAAAATTCTTATCGAAAATATCAAGAAGCATCGAAAGAACGATCTGGAGATAGAAAAGAACGAGAGAGATCTAAAGAACCTAAAATAATTTCATCTTTATCGAATAATTACAATTATAGCAATTATAATAATAATTATAATAATAATTATAATAATAATTATAATTATAAAAAATTATATTACAATATTAATTATATTGAACAAATTCCTGTTCCTGTTCCTATTTATTGTGGGGTAAGTATTTATATCTCAATTATAAAAGAA…	TATCAAGAAGCATCGAAAGAACGATCTGGAGATAGAAAAGAACGAGAGAGATCTAAAGAACCTAAAATAATTTCATCTTTATCGAATAATTACAATTATAGCAATTATAATAATAATTATAATAATAATTATAATAATAATTATAATTATAAAAAATTATATTACAATATTAATTATATTGAACAAATTCCTGTTCCTGTTCCTATTTATTGTGGGGTAAGTATTTATATCTCAATTATAAAAGAAAGTTTTTTAACAATATTAAATTTCATTATTAGAATTTTCCACCAAGACCAATGGGACCTTGGATTTCAAT	TATCAAGAAGCATCGAAAGAACGATCTGGAGATAGAAAAGAACGAGAGAGATCTAAAGAACCTAAAATAATTTCATCTTTATCGAATAATTACAATTATAGCAATTATAATAATAATTATAATAATAATTATAATAATAATTATAATTATAAAAAATTATATTACAATATTAATTATATTGAACAAATTCCTGTTCCTGTTCCTATTTATTGTGGGAATTTTCCACCAAGACCAATGGGACCTTGGATTTCAAT	YQEASKERSGDRKERERSKEPKIISSLSNNYNYSNYNNNYNNNYNNNYNYKKLYYNINYIEQIPVPVPIYCGNFPPRPMGPWIS	169	170	144	46	103
KG701697.1	AGGAACAAGTCGTAAGCGTTATTCTCGTTCAAGAGAACGAGAGCAAAAGTATGAAACGAAATATATGAAATATGTGATATATCATATTTGTTAAAAATTGAATTTTAATTAAATATTTTATTACAGGTCATGTAAAAATGAAAGAGAATATCGAAAATATCGAGAAACATCGAAAGAACGATTTCAAGATAGAACAGAACGAGAGAAATCTAAAGAACATAGAATTTCATCTTTATCGAACAATTATAATTGTAGCAATAATTATAATAATAATAATTATTATAATAATAATTCTAAAAAATATTGTAAAAAATTATATTACAATATTAATTATATTGAACAAATTCCTATTCCTATTCCTGTTTATTATGGGGTGAGTATGTATATCTCAATTATAAA…	TATCGAGAAACATCGAAAGAACGATTTCAAGATAGAACAGAACGAGAGAAATCTAAAGAACATAGAATTTCATCTTTATCGAACAATTATAATTGTAGCAATAATTATAATAATAATAATTATTATAATAATAATTCTAAAAAATATTGTAAAAAATTATATTACAATATTAATTATATTGAACAAATTCCTATTCCTATTCCTGTTTATTATGGGGTGAGTATGTATATCTCAATTATAAAAAAAAGTTTTTTAACAATATTAAATTTCATTATTAGAATTTTCCACCAAGACCAATGGGACCTTGGGTTTCAAT	TATCGAGAAACATCGAAAGAACGATTTCAAGATAGAACAGAACGAGAGAAATCTAAAGAACATAGAATTTCATCTTTATCGAACAATTATAATTGTAGCAATAATTATAATAATAATAATTATTATAATAATAATTCTAAAAAATATTGTAAAAAATTATATTACAATATTAATTATATTGAACAAATTCCTATTCCTATTCCTGTTTATTATGGGAATTTTCCACCAAGACCAATGGGACCTTGGGTTTCAAT	YRETSKERFQDRTEREKSKEHRISSLSNNYNCSNNYNNNNYYNNNSKKYCKKLYYNINYIEQIPIPIPVYYGNFPPRPMGPWVS	169	170	144	46	104
KG701716.1	AAGAACAAGTCGTAAGCGTTATTCTCGTTCAAGAGAACGAGAGCAAAAGTATGAAACGAAATATATGAAATATATCAGATATATCATATTTGTTAAAAATTGAATTTTAATTAAATATTTTATTATAGGTCATATAAAAATGAGAATTCTTATCGAAAATATCGAGAAACATCGAAAGAACGATCTCGAGATAAAACGGAACGAGAAAGATCTAAAGAACCTAAAATAATTTCATCTTTATCGAACAAGACAATACATAATAATAATAATTATAATAATAATTATAATAATAATTATAATAATTATAAAAAATTATATTACAATGTTATTAATATTGAACAAATTCCTGTTCCTGTTCCTGTTCCTATTTATTGTGGGGTGAGTATTTATATCTCAATT…	TATCGAGAAACATCGAAAGAACGATCTCGAGATAAAACGGAACGAGAAAGATCTAAAGAACCTAAAATAATTTCATCTTTATCGAACAAGACAATACATAATAATAATAATTATAATAATAATTATAATAATAATTATAATAATTATAAAAAATTATATTACAATGTTATTAATATTGAACAAATTCCTGTTCCTGTTCCTGTTCCTATTTATTGTGGGGTGAGTATTTATATCTCAATTATAAATGAAAGTTTTTTAACAATATTAAATTTCATTATTAGAATTTTCCACCAAGACCAATGGGACCTTGGATTTCAAT	TATCGAGAAACATCGAAAGAACGATCTCGAGATAAAACGGAACGAGAAAGATCTAAAGAACCTAAAATAATTTCATCTTTATCGAACAAGACAATACATAATAATAATAATTATAATAATAATTATAATAATAATTATAATAATTATAAAAAATTATATTACAATGTTATTAATATTGAACAAATTCCTGTTCCTGTTCCTGTTCCTATTTATTGTGGGAATTTTCCACCAAGACCAATGGGACCTTGGATTTCAAT	YRETSKERSRDKTERERSKEPKIISSLSNKTIHNNNNYNNNYNNNYNNYKKLYYNVINIEQIPVPVPVPIYCGNFPPRPMGPWIS	169	170	147	47	105
KG701722.1	AAGAACAAATCGTAAGCGTTATTCCCGTTCAAGAGAACGAGAGCAAAAGTATGAAACGAAATATATGAAGTACATCAGATATATCATATTTGTTAAAAATTGAATTTTAATTAAATATTTTATTATAGGTCATATAAAAATGAAAGAGAATATCGAAAATATGGAGAAACATCGAAAGAACGATCTCGAGATAGAACGGAACGAGAGAGATCTAAAGAACCTAAAATAATTTCATCTTTATCGAACAAGACAATACATAATAATAATAATTATAATAATAATTATAATTATAATAATTATAATAATAAAAAGTTATATTACAATATTATTAATATTGAACAAATTCCTGTTCCTGTTCCTGTTCCCGTTTATTATGGGGTGAGTATTTATATCTCATTT…	TATGGAGAAACATCGAAAGAACGATCTCGAGATAGAACGGAACGAGAGAGATCTAAAGAACCTAAAATAATTTCATCTTTATCGAACAAGACAATACATAATAATAATAATTATAATAATAATTATAATTATAATAATTATAATAATAAAAAGTTATATTACAATATTATTAATATTGAACAAATTCCTGTTCCTGTTCCTGTTCCCGTTTATTATGGGGTGAGTATTTATATCTCATTTATAAAAGAAAGTTTTTTTAACAATATTAAATTTCATTATTAGAATTTTCCACCAAGACCAATGGGACCTTGGATTTCAAT	TATGGAGAAACATCGAAAGAACGATCTCGAGATAGAACGGAACGAGAGAGATCTAAAGAACCTAAAATAATTTCATCTTTATCGAACAAGACAATACATAATAATAATAATTATAATAATAATTATAATTATAATAATTATAATAATAAAAAGTTATATTACAATATTATTAATATTGAACAAATTCCTGTTCCTGTTCCTGTTCCCGTTTATTATGGGAATTTTCCACCAAGACCAATGGGACCTTGGATTTCAAT	YGETSKERSRDRTERERSKEPKIISSLSNKTIHNNNNYNNNYNYNNYNNKKLYYNIINIEQIPVPVPVPVYYGNFPPRPMGPWIS	169	170	148	48	106
KG701731.1	AAGAACAAGTCGTAAACGTTATTCTCGTTCAAGAGAACGAGAGCAAAAGTATGAAATGAAATATATGAAGTATATCAGATATATCATATTTGTTAAAAATTGAATTTTAATTAAATATTATTACAGATCATATAAAAATGAGAATTCTTATCGAAAATATCGAGAAACATCGAAAGAACGATCTCGAGATAGAACGGAACGAGAGAGATCTAAAGAACCTAAAATAATTTCATCTTTATCGAACAATTACATTTCTAACAATTATAATAATTATAATAATAATTATAATAAAAATTATGATTATAAAAAATTACAATATTACAATATTAATTATATTGAACAAATTCCTGTTCCTGTTCCTGTTCCTATTTATTGTGGGGTGAGTATTTATATCTCAAT…	TATCGAGAAACATCGAAAGAACGATCTCGAGATAGAACGGAACGAGAGAGATCTAAAGAACCTAAAATAATTTCATCTTTATCGAACAATTACATTTCTAACAATTATAATAATTATAATAATAATTATAATAAAAATTATGATTATAAAAAATTACAATATTACAATATTAATTATATTGAACAAATTCCTGTTCCTGTTCCTGTTCCTATTTATTGTGGGGTGAGTATTTATATCTCAATTATAAATGAAAGTTTTTTAACAATATTAAATTTCATTATTAGAATTTTCCACCAAGACCAATGGGACCTTGGATTTCAAT	TATCGAGAAACATCGAAAGAACGATCTCGAGATAGAACGGAACGAGAGAGATCTAAAGAACCTAAAATAATTTCATCTTTATCGAACAATTACATTTCTAACAATTATAATAATTATAATAATAATTATAATAAAAATTATGATTATAAAAAATTACAATATTACAATATTAATTATATTGAACAAATTCCTGTTCCTGTTCCTGTTCCTATTTATTGTGGGAATTTTCCACCAAGACCAATGGGACCTTGGATTTCAAT	YRETSKERSRDRTERERSKEPKIISSLSNNYISNNYNNYNNNYNKNYDYKKLQYYNINYIEQIPVPVPVPIYCGNFPPRPMGPWIS	169	170	150	49	107
KG701746.1	AAGAACAAATCGTAAGCGTTATTCCCGTTCAAGAGAACGAGAACAAAAGTATGAAACGAAATATATGAAATATATCAGATATATCATATTTATTAAAAATTGAATTTTAATTAAATATTATTACAGATCATATAAAAATGAGAATTCTTATCGAAAGTATCGAGAAACATCGAAAGAACGATCTCGAGATAGAAGAGAACGAGAGAGATCTAGAGAACCTAAAATAATTTCATCTTTATCGAACAATTACAAATATAGCAATTTTAATAATTATAATAATAATAATAATTATAATAATAATTATTCTAAAAAATTATATTACAATATTAATTATATTGAACAAATTCCTGTTCCTGTTCCTATTCCTATTTATTGTGGGGTGAGTATTTATATCTCAAT…	TATCGAGAAACATCGAAAGAACGATCTCGAGATAGAAGAGAACGAGAGAGATCTAGAGAACCTAAAATAATTTCATCTTTATCGAACAATTACAAATATAGCAATTTTAATAATTATAATAATAATAATAATTATAATAATAATTATTCTAAAAAATTATATTACAATATTAATTATATTGAACAAATTCCTGTTCCTGTTCCTATTCCTATTTATTGTGGGGTGAGTATTTATATCTCAATTATAAAAGAAAATTTCTTAACAATATTAAATTTTATTATTAGAATTTTACACAAAGACCAATGGGACCTTGGATTTCGAT	TATCGAGAAACATCGAAAGAACGATCTCGAGATAGAAGAGAACGAGAGAGATCTAGAGAACCTAAAATAATTTCATCTTTATCGAACAATTACAAATATAGCAATTTTAATAATTATAATAATAATAATAATTATAATAATAATTATTCTAAAAAATTATATTACAATATTAATTATATTGAACAAATTCCTGTTCCTGTTCCTATTCCTATTTATTGTGGGAATTTTACACAAAGACCAATGGGACCTTGGATTTCGAT	YRETSKERSRDRRERERSREPKIISSLSNNYKYSNFNNYNNNNNYNNNYSKKLYYNINYIEQIPVPVPIPIYCGNFTQRPMGPWIS	169	170	150	49	108
KG701683.1	AAGAACAGGTCGTAAGCGTTATTCTCGTTCAAAAGAACGAGAGCAAAAGTATGGAACGAAATATATGAAATATATCAGATATATCATATTTGTTAAAAATTGAATTTTAATTAAATTTTATTACAGGTCATATAAAAATGAAAGAGAATATCGAAAATATCGAGAAACATCGAAAGAACGATCTCGAGATAGAACTGAACGAGAGAGATCTAAAGAACCTAAAATAATTTCATCTTTATCGAACAATTACAATTATAATAATAATAATTATAATAATAATTATAAATGCAATTATAATAAAAAATTATATTACAAAAATTATATTATTAATATTGAACAAATTCCTGTTCCTGTTCCTGTTTATTATGGGGTAAGTATTTATATCTCAATTATAAAAAA…	TATCGAGAAACATCGAAAGAACGATCTCGAGATAGAACTGAACGAGAGAGATCTAAAGAACCTAAAATAATTTCATCTTTATCGAACAATTACAATTATAATAATAATAATTATAATAATAATTATAAATGCAATTATAATAAAAAATTATATTACAAAAATTATATTATTAATATTGAACAAATTCCTGTTCCTGTTCCTGTTTATTATGGGGTAAGTATTTATATCTCAATTATAAAAAAAAGTTTTTTAACAATATTAAATTTCAATTTTTTAACAATATTATTAGAATTTTCCACCAAGACCAATGGGACCTTGGATTTCAAT	TATCGAGAAACATCGAAAGAACGATCTCGAGATAGAACTGAACGAGAGAGATCTAAAGAACCTAAAATAATTTCATCTTTATCGAACAATTACAATTATAATAATAATAATTATAATAATAATTATAAATGCAATTATAATAAAAAATTATATTACAAAAATTATATTATTAATATTGAACAAATTCCTGTTCCTGTTCCTGTTTATTATGGGAATTTTCCACCAAGACCAATGGGACCTTGGATTTCAAT	YRETSKERSRDRTERERSKEPKIISSLSNNYNYNNNNYNNNYKCNYNKKLYYKNYIINIEQIPVPVPVYYGNFPPRPMGPWIS	169	170	155	50	109
KY502227.1	GAAGTTGCAGTAGAGATAGAAATAGAGAATATAAAGAAAAGGACAGACGATATGAAAAATTACACAATGAAAAAGAAAAACTTTTAGAAGAAAGAACGAGTCGTAAGCGTTATTCTCGTTCAAGAGAACGAGAGCAAAAGTATGAAACGAAATATATGAAATATATGATATATCATATTTTTTAAAAATTGAATTTTAATTAAATATTATTACAGATCATATAAAAATGAGAATTCTTATCGAAAATATCGAGAAACATCAAAAGAACGATCTCGAGATAGAACAGAACGAGAGAGATCTAAAGAACCTAAAATAATTTCATCTTTATCGAACAATTACAATTATAATAATAATAATTATAATAATTATAATAATAATTATAATAATAATTATAATAAA…	TATCGAGAAACATCAAAAGAACGATCTCGAGATAGAACAGAACGAGAGAGATCTAAAGAACCTAAAATAATTTCATCTTTATCGAACAATTACAATTATAATAATAATAATTATAATAATTATAATAATAATTATAATAATAATTATAATAAAAAATTATATTACAATATTATTAATATTGAACAAATTCCTGTTCCTGTTCCTATTTATTATGGGGTGAGTATTTATATCTCAATTATAAAAAAAAGTTTTTTAACAATATTAAATTTCATTATTAGAATTTTCCACCAAGACCAATGGGACCTTGGATTTCAAT	TATCGAGAAACATCAAAAGAACGATCTCGAGATAGAACAGAACGAGAGAGATCTAAAGAACCTAAAATAATTTCATCTTTATCGAACAATTACAATTATAATAATAATAATTATAATAATTATAATAATAATTATAATAATAATTATAATAAAAAATTATATTACAATATTATTAATATTGAACAAATTCCTGTTCCTGTTCCTATTTATTATGGGAATTTTCCACCAAGACCAATGGGACCTTGGATTTCAAT	YRETSKERSRDRTERERSKEPKIISSLSNNYNYNNNNYNNYNNNYNNNYNKKLYYNIINIEQIPVPVPIYYGNFPPRPMGPWIS	172	173	141	51	110
DQ325078.1	GGAAAGAAGTTGCAGTAGAGATAGAAATAGAGAATATAAAGAAAAGGACAGACGATATGAAAAATTACACAATGAAAAAGAAAAACTTTTAGAAGAAAGAACGAGTCGTAAGCGCTATTCTCGTTCAAGAGAACGAGAGCAAAAGTATGAAACGAAATATACGAAATATATCAGATTATCATATTTGTTAAAAATTGAATTTTAATTTAATATTATTACAGATCGTATAAAAATGAAAATTCTTATCGAAAATATCGAGAAACATGGAAAGAACGATCTCGAGATAGAACAGAACGAGAGAGATCTAGAGAACCTAAAATAATTTCATCTTTATCGAACAAGACAATACATAATAATAATAATTATAAATATAATTATAATAATAATAATTATAATAAT…	TATCGAGAAACATGGAAAGAACGATCTCGAGATAGAACAGAACGAGAGAGATCTAGAGAACCTAAAATAATTTCATCTTTATCGAACAAGACAATACATAATAATAATAATTATAAATATAATTATAATAATAATAATTATAATAATAATTGTAAAAAATTATATTACAATATTAATTATATTGAACAAATTCCTATTCCTGTTCCTGTTTATTATGGGGTGAGTATTTATATCTCAATTATAAAAGAAAGTTTTTTAACAATATTAAATTTCATTATTAGAATTTTCCACCAAGACCAATGGGACCTTGGATTTCAAT	TATCGAGAAACATGGAAAGAACGATCTCGAGATAGAACAGAACGAGAGAGATCTAGAGAACCTAAAATAATTTCATCTTTATCGAACAAGACAATACATAATAATAATAATTATAAATATAATTATAATAATAATAATTATAATAATAATTGTAAAAAATTATATTACAATATTAATTATATTGAACAAATTCCTATTCCTGTTCCTGTTTATTATGGGAATTTTCCACCAAGACCAATGGGACCTTGGATTTCAAT	YRETWKERSRDRTERERSREPKIISSLSNKTIHNNNNYKYNYNNNNYNNNCKKLYYNINYIEQIPIPVPVYYGNFPPRPMGPWIS	172	173	144	52	111
HM588933.1	AATGAAAAAGAAAAACTTTTAGAAGAAAGAACGAGTCGTAAGCGCTATTCTCGTTCAAGAGAACGAGAGCAAAAGTATGAAACGAAATATATGAAATATATGAGATATATCATATTTGTTAAAAATTGAATTTTAATTAAATATTATTACAGATCATATAAAAATGAGAATTCTTATCGAAAATATCGAGAAACATCGAAAGAACGATCTCGAGATAGAACAGAACGAGAGAGATCTAAAGAACCTAAAATAATTTCATCTTTATCGAACAATTACAAATATAGCAATTATAATAATTATAATAATAATAATAATTATAATAATAATTATTCTAAAAAATTATATTACAATATTATTAATATTGAACAAATTCCTGTTCCTGTTCCTGTTCCCGTTTAT…	TATCGAGAAACATCGAAAGAACGATCTCGAGATAGAACAGAACGAGAGAGATCTAAAGAACCTAAAATAATTTCATCTTTATCGAACAATTACAAATATAGCAATTATAATAATTATAATAATAATAATAATTATAATAATAATTATTCTAAAAAATTATATTACAATATTATTAATATTGAACAAATTCCTGTTCCTGTTCCTGTTCCCGTTTATTGTGGGGTGAGTATTTATATCTCAATTATAAAAAAAAAATTTTTAACAATATTAAATTTCATTGTTAGAATTTTCCAAGACCAATGGGACCTTGGATTCCAAT	TATCGAGAAACATCGAAAGAACGATCTCGAGATAGAACAGAACGAGAGAGATCTAAAGAACCTAAAATAATTTCATCTTTATCGAACAATTACAAATATAGCAATTATAATAATTATAATAATAATAATAATTATAATAATAATTATTCTAAAAAATTATATTACAATATTATTAATATTGAACAAATTCCTGTTCCTGTTCCTGTTCCCGTTTATTGTGGGAATTTTCCAAGACCAATGGGACCTTGGATTCCAAT	YRETSKERSRDRTERERSKEPKIISSLSNNYKYSNYNNYNNNNNYNNNYSKKLYYNIINIEQIPVPVPVPVYCGNFPRPMGPWIP	172	173	144	52	112
KG701797.1	AAGAACAAGTCGTAAGCGTTATTCTCGTTCAAGAGAACGAGAGCAAAAGTATGAAACGAAATATATGAAGTATATCAGATATATCATATTTATTAAACATTGAATTTTAATTAAATATTTTATTACAGCTCGTATAAAAATGAAAGAGAATATCGAAAATATCGAGAAACATCGAAAGAACGATCTCGAGATAGAACGAAACGAGAGAGATCTAAAGAATCTAAAATAATTTCATCTTTATCGAACAAGACAATACATAATAATAATAATTATAAATATAATTATAATAATAATAATAATAATAATTATTCTAAAAAATTATATTACAATATTAATTATATTGAACAAATTCCTATTCCTGTTCCTATTTATTTTGGGGTGAGTATTTATATCTCAATT…	TATCGAGAAACATCGAAAGAACGATCTCGAGATAGAACGAAACGAGAGAGATCTAAAGAATCTAAAATAATTTCATCTTTATCGAACAAGACAATACATAATAATAATAATTATAAATATAATTATAATAATAATAATAATAATAATTATTCTAAAAAATTATATTACAATATTAATTATATTGAACAAATTCCTATTCCTGTTCCTATTTATTTTGGGGTGAGTATTTATATCTCAATTATAAAAAAAAGTTTTTTAATAATATTAAATTTCATTATTAGAATTTTCCACCAAGACCAATGGGACCTTGGATTTCAAT	TATCGAGAAACATCGAAAGAACGATCTCGAGATAGAACGAAACGAGAGAGATCTAAAGAATCTAAAATAATTTCATCTTTATCGAACAAGACAATACATAATAATAATAATTATAAATATAATTATAATAATAATAATAATAATAATTATTCTAAAAAATTATATTACAATATTAATTATATTGAACAAATTCCTATTCCTGTTCCTATTTATTTTGGGAATTTTCCACCAAGACCAATGGGACCTTGGATTTCAAT	YRETSKERSRDRTKRERSKESKIISSLSNKTIHNNNNYKYNYNNNNNNNYSKKLYYNINYIEQIPIPVPIYFGNFPPRPMGPWIS	172	173	144	52	113
JX915864.1	AAAAACTTTTAGAAGAAAGAACGAGTCGTAAGCGCTATTCTCGTTCAAGAGAACGAGAGCAAAAGTATGAAACGAAATATACGAAATATATCAGATATATCATATTTGTTAAAAATTGAATTTTAATTTAATATTATTACAGATCGTATAAAAATGAAAATTCTTATCGAAAATATCGAGAAACATCGAAAGAACGATCTCGAGATAGAACAGAACGAGAGAGATCTAGAGAACCTAAAATAATTTCATCTTTATCGAACAAGACAATACATAATAATAATAATTATAAATATAATTATAATAATAATTATAATAATAATTGTAAAAAATTATATTACAATATTATTAATATTGAACAAATTCCTGTTCCTGTTCCTGTTCCTATTTATTGTGGGGTGA…	TATCGAGAAACATCGAAAGAACGATCTCGAGATAGAACAGAACGAGAGAGATCTAGAGAACCTAAAATAATTTCATCTTTATCGAACAAGACAATACATAATAATAATAATTATAAATATAATTATAATAATAATTATAATAATAATTGTAAAAAATTATATTACAATATTATTAATATTGAACAAATTCCTGTTCCTGTTCCTGTTCCTATTTATTGTGGGGTGAGTATGTATATCTCAATTATAAAAAAAAGTTTTTTAACAATATTAAATTTCATTATTAGAATTTTCCACCAAGACCAATGGGACCTTGGATTTCAAT	TATCGAGAAACATCGAAAGAACGATCTCGAGATAGAACAGAACGAGAGAGATCTAGAGAACCTAAAATAATTTCATCTTTATCGAACAAGACAATACATAATAATAATAATTATAAATATAATTATAATAATAATTATAATAATAATTGTAAAAAATTATATTACAATATTATTAATATTGAACAAATTCCTGTTCCTGTTCCTGTTCCTATTTATTGTGGGAATTTTCCACCAAGACCAATGGGACCTTGGATTTCAAT	YRETSKERSRDRTERERSREPKIISSLSNKTIHNNNNYKYNYNNNYNNNCKKLYYNIINIEQIPVPVPVPIYCGNFPPRPMGPWIS	172	173	147	53	114
KG701659.1	AAGAACAAGTCGTAAGCGCTATTCTCGTTCAAGAGAACGAGAGCAAAAGTATGAAACGAAATATACGAAATATATCAGATATATCATATTTATTAAAAATTAAATTTTAATTAAATATTTTATTACAGCTCGTATAAAAATGAAAGAGAATATCGAAAATATCGAGAAAGATCGAAAGAACGATCTCGAGATAGAAAAGAACGAGAAAGATCTAAAGAACCTAAAATAATTTCATCTTTATCGAACAAGACAATACATAATAATAATAATTATAAATATAATTATAATAATAATCATTATAATAATAGTAATAATAAATTATATTACAATATTAATTATATTGAACAAATTCCTGTTCCTGTTCCTGTTCCTATTTATTGTGGGGTAAGTATTTATATC…	TATCGAGAAAGATCGAAAGAACGATCTCGAGATAGAAAAGAACGAGAAAGATCTAAAGAACCTAAAATAATTTCATCTTTATCGAACAAGACAATACATAATAATAATAATTATAAATATAATTATAATAATAATCATTATAATAATAGTAATAATAAATTATATTACAATATTAATTATATTGAACAAATTCCTGTTCCTGTTCCTGTTCCTATTTATTGTGGGGTAAGTATTTATATCTCATTTATAAAAAAAAGTTTTTTTACAATATTAAATTTCATTATTAGAATTTTCCACCAAGACCAATGGGACCTTGGATTTCAAT	TATCGAGAAAGATCGAAAGAACGATCTCGAGATAGAAAAGAACGAGAAAGATCTAAAGAACCTAAAATAATTTCATCTTTATCGAACAAGACAATACATAATAATAATAATTATAAATATAATTATAATAATAATCATTATAATAATAGTAATAATAAATTATATTACAATATTAATTATATTGAACAAATTCCTGTTCCTGTTCCTGTTCCTATTTATTGTGGGAATTTTCCACCAAGACCAATGGGACCTTGGATTTCAAT	YRERSKERSRDRKERERSKEPKIISSLSNKTIHNNNNYKYNYNNNHYNNSNNKLYYNINYIEQIPVPVPVPIYCGNFPPRPMGPWIS	172	173	150	54	115
KG701729.1	AAGAACAAGTCGTAAGCGTTATTCAAGAGAACGAGAGCAAAAGTATGGAACGAAATATATGAAGTATATGAGATATATCATATTTGTTAAAAATTGAATTTTAATTAAATATTATTACAGATCATATAAAAATGAGAATTCTTATCGAAAATATCGAGAAACATCGAAAGAACGATCTCGAGATAGAACGGAACGAGAGAGATCTAGAGAACCTAAAATAATTTCATCTTTATTGAACAAGACAATACATAATAATAATAATTATAATAATAATAATTATAATAATAATAATAATTATAATTATAAAAAATTATATTACAATATTAATTATATTGAACAAATTCCTGTTCCTGTTCCTGTTCCTATTTATTGTGGGGTGAGTATTTATATCTCAATTAT…	TATCGAGAAACATCGAAAGAACGATCTCGAGATAGAACGGAACGAGAGAGATCTAGAGAACCTAAAATAATTTCATCTTTATTGAACAAGACAATACATAATAATAATAATTATAATAATAATAATTATAATAATAATAATAATTATAATTATAAAAAATTATATTACAATATTAATTATATTGAACAAATTCCTGTTCCTGTTCCTGTTCCTATTTATTGTGGGGTGAGTATTTATATCTCAATTATAAAAAAAAGTTTTTTAATAATATTAAATTTCATTATTAGAATTTTCCATCAAGACCAATGGGACCTTGGATTTCAAT	TATCGAGAAACATCGAAAGAACGATCTCGAGATAGAACGGAACGAGAGAGATCTAGAGAACCTAAAATAATTTCATCTTTATTGAACAAGACAATACATAATAATAATAATTATAATAATAATAATTATAATAATAATAATAATTATAATTATAAAAAATTATATTACAATATTAATTATATTGAACAAATTCCTGTTCCTGTTCCTGTTCCTATTTATTGTGGGAATTTTCCATCAAGACCAATGGGACCTTGGATTTCAAT	YRETSKERSRDRTERERSREPKIISSLLNKTIHNNNNYNNNNYNNNNNYNYKKLYYNINYIEQIPVPVPVPIYCGNFPSRPMGPWIS	172	173	150	54	116
KG701736.1	AGGAACGAGTCGTAAGCGCTATTCTCGTTCAAGAGAACGAGAGCAAAAGTATGAAACGAAATATACGAAATATATCAGATATATCATATTTGTTAAAAATTGAATTTTAATTAAATTTTATTACAGATCATATGAAAATGAAAATTCTTATCGAAAATATCGAGAAACATCGAAAGAACGATCTCGAGATAGAACGGAACGAGAGAGATCTAAAGAACCTAAAATAATTTCATCTTTATCGAACAAGACAATACATAATAATAATAAATATAATTATAATAAATATAATTATAATCATTATAATAATAATTCTAAAAAATTATATTACAATATTAATTATATTGAACAAATTCCTGTTCCTGTTCCTATTTATTGTGGGGTGAGTATTTATATCTCAAT…	TATCGAGAAACATCGAAAGAACGATCTCGAGATAGAACGGAACGAGAGAGATCTAAAGAACCTAAAATAATTTCATCTTTATCGAACAAGACAATACATAATAATAATAAATATAATTATAATAAATATAATTATAATCATTATAATAATAATTCTAAAAAATTATATTACAATATTAATTATATTGAACAAATTCCTGTTCCTGTTCCTATTTATTGTGGGGTGAGTATTTATATCTCAATTATAAAAGAAAATTTTTTAACAATATTAAATTTCATTATTAGAATTTTCCACCAAGACCAATGGGACCTTGGATTTCAAT	TATCGAGAAACATCGAAAGAACGATCTCGAGATAGAACGGAACGAGAGAGATCTAAAGAACCTAAAATAATTTCATCTTTATCGAACAAGACAATACATAATAATAATAAATATAATTATAATAAATATAATTATAATCATTATAATAATAATTCTAAAAAATTATATTACAATATTAATTATATTGAACAAATTCCTGTTCCTGTTCCTATTTATTGTGGGAATTTTCCACCAAGACCAATGGGACCTTGGATTTCAAT	YRETSKERSRDRTERERSKEPKIISSLSNKTIHNNNKYNYNKYNYNHYNNNSKKLYYNINYIEQIPVPVPIYCGNFPPRPMGPWIS	175	176	144	55	117
KG701649.1	AGGAACGAGTCGTAAGCGCTATTCTCGTTCAAGAGAACGAGAGCAAAAGTATGAAACAAAATATATGAAGTATATCAGATATATCATATTTGTTAAAAATTGAATTTTAATTAAATATTATTACAGATCATATAAAAATGAGAATTCTTATCGAAAATATCGAGAAACATCGAAAGAACGATCTCGAGATAGAATGGAACGAGAGAGATCTAAAGAACCTAAAATAATTTCGAACAATAATTCTTTATCGAACAATTACAATTATAATAATAATTATAATAATTATAATAATTATAATAATAAACATAATTATAACAAATTATATTACAATATTAATTATATTGAACAAATTCCTATTCCTGTTCCTGTTTATTGTGGGGTGAGTATTTATATCTCAAT…	TATCGAGAAACATCGAAAGAACGATCTCGAGATAGAATGGAACGAGAGAGATCTAAAGAACCTAAAATAATTTCGAACAATAATTCTTTATCGAACAATTACAATTATAATAATAATTATAATAATTATAATAATTATAATAATAAACATAATTATAACAAATTATATTACAATATTAATTATATTGAACAAATTCCTATTCCTGTTCCTGTTTATTGTGGGGTGAGTATTTATATCTCAATTATAAAAAAAAGTTTTTTTAACAATATTAAATTTCATTTTTAGAATTTTCCACCAAGACCAATGGGACCTTGGATTTCAAT	TATCGAGAAACATCGAAAGAACGATCTCGAGATAGAATGGAACGAGAGAGATCTAAAGAACCTAAAATAATTTCGAACAATAATTCTTTATCGAACAATTACAATTATAATAATAATTATAATAATTATAATAATTATAATAATAAACATAATTATAACAAATTATATTACAATATTAATTATATTGAACAAATTCCTATTCCTGTTCCTGTTTATTGTGGGAATTTTCCACCAAGACCAATGGGACCTTGGATTTCAAT	YRETSKERSRDRMERERSKEPKIISNNNSLSNNYNYNNNYNNYNNYNNKHNYNKLYYNINYIEQIPIPVPVYCGNFPPRPMGPWIS	175	176	145	56	118
KG701719.1	AAGAACGAGTCGTAAGCGCTATTCTCGTTCAAGAGAACGAGAGCAAAAGTATGAAACAAAATATATGAAGTATATCAGATATATCATATTTGTTAAAAATTGAATTTTAATTAAATATTATTACAGATCATATAAAAATGAGAATTCTTATCGAAAATATCGAGAAACATCGAAAGAACGATCTCGAGATAGAATGGAACGAGAGAGATCTAAAGAACCTAAAATAATTTCGAACAATAATTCTTTATCGAACAATTACAATTATAATAATAATTATAATAATTATAATAATTATAATAATAAACATAATTATAACAAATTATATTACAATATTAATTATATTGAACAAATTCCTATTCCTGTTCCTGTTTATTGTGGGGTGAGTATTTATATCACAAT…	TATCGAGAAACATCGAAAGAACGATCTCGAGATAGAATGGAACGAGAGAGATCTAAAGAACCTAAAATAATTTCGAACAATAATTCTTTATCGAACAATTACAATTATAATAATAATTATAATAATTATAATAATTATAATAATAAACATAATTATAACAAATTATATTACAATATTAATTATATTGAACAAATTCCTATTCCTGTTCCTGTTTATTGTGGGGTGAGTATTTATATCACAATTATAAAAAAAAGTTTTTTTAACAATATTAAATTTCATTATTAGAATTTTCCACCAAGACCAATGGGACCTTGGATTTCAAT	TATCGAGAAACATCGAAAGAACGATCTCGAGATAGAATGGAACGAGAGAGATCTAAAGAACCTAAAATAATTTCGAACAATAATTCTTTATCGAACAATTACAATTATAATAATAATTATAATAATTATAATAATTATAATAATAAACATAATTATAACAAATTATATTACAATATTAATTATATTGAACAAATTCCTATTCCTGTTCCTGTTTATTGTGGGAATTTTCCACCAAGACCAATGGGACCTTGGATTTCAAT	YRETSKERSRDRMERERSKEPKIISNNNSLSNNYNYNNNYNNYNNYNNKHNYNKLYYNINYIEQIPIPVPVYCGNFPPRPMGPWIS	175	176	145	56	119
KG701752.1	AGAACGAGTCGTAAAGCGCTATTCTCGTTCAAGAGAACGAGAGCAAAAGTATGAAACAAAATATATGAAGTATATCAGATATATCATATTTGTTAAAAATTGAATTTTAATTAAATATTATTACAGATCATATAAAAATGAGAATTCTTATCGAAAATATCGAGAAACATCGAAAGAACGATCTCGAGATAGAATGGAACGAGAGAGATCTAAAGAACCTAAAATAATTTCGAACAATAATTCTTTATCGAACAATTACAATTATAATAATAATTATAATAATTATAATAATTATAATAATAAACATAATTATAACAAATTATATTACAATATTAATTATATTGAACAAATTCCTATTCCTGTTCCTGTTTATTGTGGGGTGAGTATTTATATCTCAAT…	TATCGAGAAACATCGAAAGAACGATCTCGAGATAGAATGGAACGAGAGAGATCTAAAGAACCTAAAATAATTTCGAACAATAATTCTTTATCGAACAATTACAATTATAATAATAATTATAATAATTATAATAATTATAATAATAAACATAATTATAACAAATTATATTACAATATTAATTATATTGAACAAATTCCTATTCCTGTTCCTGTTTATTGTGGGGTGAGTATTTATATCTCAATTATAAAAAAAAGTTTTTTTAACAATATTAAATTTCATTATTAGAATTTTCCACCAAGACCAATGGGACCTTGGATTTCAAT	TATCGAGAAACATCGAAAGAACGATCTCGAGATAGAATGGAACGAGAGAGATCTAAAGAACCTAAAATAATTTCGAACAATAATTCTTTATCGAACAATTACAATTATAATAATAATTATAATAATTATAATAATTATAATAATAAACATAATTATAACAAATTATATTACAATATTAATTATATTGAACAAATTCCTATTCCTGTTCCTGTTTATTGTGGGAATTTTCCACCAAGACCAATGGGACCTTGGATTTCAAT	YRETSKERSRDRMERERSKEPKIISNNNSLSNNYNYNNNYNNYNNYNNKHNYNKLYYNINYIEQIPIPVPVYCGNFPPRPMGPWIS	175	176	145	56	120
KG701684.1	AAGAACAAGTCGTGAGCGTTATTCTCGTTCAAGAGAACGAGAGCAAAAGTATGAAACGAAATATATGAAATATATCAGATATATCATATTTGTTAAAAATTGAATTTTAATTAAATATTTTATTACAGCTCGTATAAAAATGAAAGAGAATATCGAAAATATCGAGAAAGATCGAAAGAACGATCTCGAGATAGAAGAGAACGAGAAAGATCTAAAGAACCTAAAATAATTTCATCTTTATCGAACAATTACAATTATAATAATAATAATTATAATAATTATAAATATAATTATAATAATAATTATAATAATAAAAAATTATATTACAATATTATTAATATTGAACAAATTCCTGTTCCTGTTCCTGTTCCCGTTTATTGTGGGGTGAGTATTTATATC…	TATCGAGAAAGATCGAAAGAACGATCTCGAGATAGAAGAGAACGAGAAAGATCTAAAGAACCTAAAATAATTTCATCTTTATCGAACAATTACAATTATAATAATAATAATTATAATAATTATAAATATAATTATAATAATAATTATAATAATAAAAAATTATATTACAATATTATTAATATTGAACAAATTCCTGTTCCTGTTCCTGTTCCCGTTTATTGTGGGGTGAGTATTTATATCTCAATTATAAAAGAAAGTTTTTTAACAATATTAAATTTCATTATTAGAATTTTCCACCAAGACCAATGGGACCTTGGATTTCAAT	TATCGAGAAAGATCGAAAGAACGATCTCGAGATAGAAGAGAACGAGAAAGATCTAAAGAACCTAAAATAATTTCATCTTTATCGAACAATTACAATTATAATAATAATAATTATAATAATTATAAATATAATTATAATAATAATTATAATAATAAAAAATTATATTACAATATTATTAATATTGAACAAATTCCTGTTCCTGTTCCTGTTCCCGTTTATTGTGGGAATTTTCCACCAAGACCAATGGGACCTTGGATTTCAAT	YRERSKERSRDRRERERSKEPKIISSLSNNYNYNNNNYNNYKYNYNNNYNNKKLYYNIINIEQIPVPVPVPVYCGNFPPRPMGPWIS	175	176	147	57	121
HM588928.1	AATGAAAAAGAAAAACTTTTAGAAGAAAGAACGAGTCGTAAGCGCTATTTCCGTTCAAGAGAACGAGAACAAAAGTATGAAACGAAATATATGAAATATATCATATTTGTTAAAAATTGAATTTTAATTAAATATTATTACAGATCATATAAAAATGAAAATTCTTATCGAAAGTATCGAGAAACATCGAAAGAACGATCTCGAGATAGAACAGAACGAGAGAGATCTAAAGAACCTAAAATAATTTCATCTTTATCGAACAAGACAATACATAATAACAATTATAATAATAATAATTATAATAATAATTATAAAAATTATAATAATTCTAAAAAATTATATTACAATATTAATTATATTGAACAAATTCCTATTCCTGTTCCTCTTCCTATTTATTGT…	TATCGAGAAACATCGAAAGAACGATCTCGAGATAGAACAGAACGAGAGAGATCTAAAGAACCTAAAATAATTTCATCTTTATCGAACAAGACAATACATAATAACAATTATAATAATAATAATTATAATAATAATTATAAAAATTATAATAATTCTAAAAAATTATATTACAATATTAATTATATTGAACAAATTCCTATTCCTGTTCCTCTTCCTATTTATTGTGGGGTGAGTATTTATATCTCAATTATAAAAGAAAGTTTTTTAACAATATTAAATTTCATTATTAGAATTTTCCACCAAGACCAATGGGACCTTGGTTTTCAAT	TATCGAGAAACATCGAAAGAACGATCTCGAGATAGAACAGAACGAGAGAGATCTAAAGAACCTAAAATAATTTCATCTTTATCGAACAAGACAATACATAATAACAATTATAATAATAATAATTATAATAATAATTATAAAAATTATAATAATTCTAAAAAATTATATTACAATATTAATTATATTGAACAAATTCCTATTCCTGTTCCTCTTCCTATTTATTGTGGGAATTTTCCACCAAGACCAATGGGACCTTGGTTTTCAAT	YRETSKERSRDRTERERSKEPKIISSLSNKTIHNNNYNNNNYNNNYKNYNNSKKLYYNINYIEQIPIPVPLPIYCGNFPPRPMGPWFS	175	176	150	58	122
DQ325115.1	GGAAAGAAGTTGCAGTAGAGATAGAAATAGAGAATATAGAAAAAAGGACAGACAATATGAAAAATTACACAACGAAAAAGAAAAGTTTTTAGAAGAAAGAACAAGTCGTAAGCGTTATTCTCGTTCAAGAGAACGAGAGCAAAAGTATGAAACGAAATATATGAAATATATGATTATCATATTTGTTAAAAATTGGATTTTAATTAAATTTTATTACAGGTTATATAAAAATAAAAGAGAATATCGAAAATATCGAGAAACATCGAAAGAACGATCTCGAAATAGAACGGAACGAGAGAGATCTAAAGAACCTAAAATAATTTCGAACAATAATTCTTTATCGAACAATTACAATTATAATAATAATTATAATAATTATAATAATAATTATAATACTAA…	TATCGAGAAACATCGAAAGAACGATCTCGAAATAGAACGGAACGAGAGAGATCTAAAGAACCTAAAATAATTTCGAACAATAATTCTTTATCGAACAATTACAATTATAATAATAATTATAATAATTATAATAATAATTATAATACTAATTATAAAAAATTACAATATTACAATATTATTAATATTGAACAAATTCCTGTTCCTGTTCCTATTTATTGTGGGGTAAGTATTTATATCTCAATTATAAAAGAAAATTTTTTAATAATATTAAATTTCATTATTAGAATTTTCCACCAAGACCAATGGGACCTTGGATTTCAAT	TATCGAGAAACATCGAAAGAACGATCTCGAAATAGAACGGAACGAGAGAGATCTAAAGAACCTAAAATAATTTCGAACAATAATTCTTTATCGAACAATTACAATTATAATAATAATTATAATAATTATAATAATAATTATAATACTAATTATAAAAAATTACAATATTACAATATTATTAATATTGAACAAATTCCTGTTCCTGTTCCTATTTATTGTGGGAATTTTCCACCAAGACCAATGGGACCTTGGATTTCAAT	YRETSKERSRNRTERERSKEPKIISNNNSLSNNYNYNNNYNNYNNNYNTNYKKLQYYNIINIEQIPVPVPIYCGNFPPRPMGPWIS	178	179	141	59	123
KG701669.1	AAGAACAAGTCGTAAGCGTTATTCTCGTTCAAGAGAACGAGAGCAAAAGTATGAAACGAAATATATGAAATATATCAGATATATCATATTTGTTAAAAATTGAATTTTAGTTAAATATTTTATTACAGCTCATATAAAAATGAAAGAGAATATCGAAAATATCGAGAAACATCGAGAGAACGATCTCGAGATAGAAAAGAACGAGAAAAATCTAAAGAACCTATAATAATTTCATCTTTATCGAACAAGACAATACATAATAATAATAATTATAAATATAATTATAATAATAATAATAATTATAATAATAATTATTCTAAAAAATTATATTACAATATTAATTATATTGAACAAATTCCTGTTCCTGTTCCTATTTATTTTGGGGTGAGTATTTATATC…	TATCGAGAAACATCGAGAGAACGATCTCGAGATAGAAAAGAACGAGAAAAATCTAAAGAACCTATAATAATTTCATCTTTATCGAACAAGACAATACATAATAATAATAATTATAAATATAATTATAATAATAATAATAATTATAATAATAATTATTCTAAAAAATTATATTACAATATTAATTATATTGAACAAATTCCTGTTCCTGTTCCTATTTATTTTGGGGTGAGTATTTATATCTCAATTATAAAAAAAAGTTTTTTAATAATATTAAATTTCATTATTAGAATTTTCCACCAAGACCAATGGGACCTTGGATTTCAAT	TATCGAGAAACATCGAGAGAACGATCTCGAGATAGAAAAGAACGAGAAAAATCTAAAGAACCTATAATAATTTCATCTTTATCGAACAAGACAATACATAATAATAATAATTATAAATATAATTATAATAATAATAATAATTATAATAATAATTATTCTAAAAAATTATATTACAATATTAATTATATTGAACAAATTCCTGTTCCTGTTCCTATTTATTTTGGGAATTTTCCACCAAGACCAATGGGACCTTGGATTTCAAT	YRETSRERSRDRKEREKSKEPIIISSLSNKTIHNNNNYKYNYNNNNNYNNNYSKKLYYNINYIEQIPVPVPIYFGNFPPRPMGPWIS	178	179	144	60	124
KY502243.1	GAAGTTGCAGTAGAGATAGAAATAGAGAATATAGAAAAAAGGACAGACGATATGAAAAATTACACAATGAAAAAGAAAAACTTTTAGAAGAAAGAATAAGTCGTGAGCGTTATTCTCGTTCAAGAGAACGAGAGCAAAAGTATGGAACGAAATATATGAAATATATCAGATATATCATATTTGTTAAAAATTGAATTTTAATTAAATTTTATTACAGGTCATATAAAAATGAAAGAGAATATCGAAAATATCGAGAAACATCGAAAGAACGATCTCGAGATAGAACAGAACGAGAGAGATCTAGAGAACCTAAAATAATTTCATCTTTATCGAATAAGACAATACATAATAATAATAATTATAAATATAATTATAATAATAATAATTATAAAAATTATA…	TATCGAGAAACATCGAAAGAACGATCTCGAGATAGAACAGAACGAGAGAGATCTAGAGAACCTAAAATAATTTCATCTTTATCGAATAAGACAATACATAATAATAATAATTATAAATATAATTATAATAATAATAATTATAAAAATTATAATAATTATAAAAAATTATATTACAATATTAATTATATTGAACAAATTCCTGTTCCTGTTCCTGTGTATTATGGAGTGAGTATTTATATCTCAATTATAAAAGAAAGTTTTTTAACAATATTAAATTTCATTATTAGAATTTTCCACCAAGACCAATGGGACCTTGGATTTCAAT	TATCGAGAAACATCGAAAGAACGATCTCGAGATAGAACAGAACGAGAGAGATCTAGAGAACCTAAAATAATTTCATCTTTATCGAATAAGACAATACATAATAATAATAATTATAAATATAATTATAATAATAATAATTATAAAAATTATAATAATTATAAAAAATTATATTACAATATTAATTATATTGAACAAATTCCTGTTCCTGTTCCTGTGTATTATGGAAATTTTCCACCAAGACCAATGGGACCTTGGATTTCAAT	YRETSKERSRDRTERERSREPKIISSLSNKTIHNNNNYKYNYNNNNYKNYNNYKKLYYNINYIEQIPVPVPVYYGNFPPRPMGPWIS	178	179	144	60	125
KY502248.1	GAAGTTGCAGTAGAGATAGAAATAGAGAATATAGAAAAAAGGGCAGACGATATGAAAAATTACACAATGAAAAAGAAAAACTTTTAGAAGAAAGAACAAGTCGTAAGCGTTATTCTCGTTCAAGAGAACGAGAGCAAAAGTATGAAACGAAATATATGAAATATATCAGATATATCATATTTGTTAAAAATTGAATTTTAATTAAATATTATTACAGATCATATAAAAATGAGAATTCTTATCGAAAGTATCGAGAAACATCGAAAGAACGATCTCGAGATAGAACGGAACCTAGAGAACCTAAAATAATTTCATCTTTATCGAACAATTACAAATATAGCAATTATAATAATTATAATAATAATAATTATAATAATAATTATAATCATTATAATAATA…	TATCGAGAAACATCGAAAGAACGATCTCGAGATAGAACGGAACCTAGAGAACCTAAAATAATTTCATCTTTATCGAACAATTACAAATATAGCAATTATAATAATTATAATAATAATAATTATAATAATAATTATAATCATTATAATAATAATTATTCTAAAAAATTATATTACAATATTAATTATATTGAACAAATTCCTGTTCCTGTTCCTATTTATTGTGGGGTGAGTATTTATATCTCAATTAAAAAAAAAAGTTTTTTAACAATATTAAATTTCATTATTAGAATTTTCCACCAAGACCAATGGGACCTTGGATTTCAAT	TATCGAGAAACATCGAAAGAACGATCTCGAGATAGAACGGAACCTAGAGAACCTAAAATAATTTCATCTTTATCGAACAATTACAAATATAGCAATTATAATAATTATAATAATAATAATTATAATAATAATTATAATCATTATAATAATAATTATTCTAAAAAATTATATTACAATATTAATTATATTGAACAAATTCCTGTTCCTGTTCCTATTTATTGTGGGAATTTTCCACCAAGACCAATGGGACCTTGGATTTCAAT	YRETSKERSRDRTEPREPKIISSLSNNYKYSNYNNYNNNNYNNNYNHYNNNYSKKLYYNINYIEQIPVPVPIYCGNFPPRPMGPWIS	178	179	144	60	126
DQ325088.1	GGAAAGAAGTTGCAGTAGAGATAGAAATAGAGAATATAGAAAGGACAGACGATATGAAAAATTACACAATGAAAAAGAAAAACTTTTAGAAGAAAGAACAAATCGTAAGCGTAATTCTCGTTCAAGAGAACGAGAGCAAAAGTATGAAACGAAATATATGAAATATATTAGATTATCATATTTATTAAAAATTGAATTTTAATTAAATATTTTATTACAGCTCGTATAAAAATGAAAGAGAATATCGAAAATATCGAGAAACATCGAAAGAACGATCTCGAGATAGAGCAGAACGAGAGAGATCTAGAGAACCTAAAATAATTTCATCTTTATCGAACAATACAATACATAATAATAATTATAAATATAATTATAATAATAATAATTATAATAATAATA…	TATCGAGAAACATCGAAAGAACGATCTCGAGATAGAGCAGAACGAGAGAGATCTAGAGAACCTAAAATAATTTCATCTTTATCGAACAATACAATACATAATAATAATTATAAATATAATTATAATAATAATAATTATAATAATAATAATTATAACAAAAAATTATATTACAATATTATTAATATTGAACAAATTCCTGTTCCTGTTCCTGTTCCCGTTTATTGTGGGGTGAGTATTTATATCTCAATTATAAAAGAAAGTTTTTTAACAATATTAAATTTCATTATTAGAATTTTCCACCAAGACCAATGGGACCTTGGATTTCAAT	TATCGAGAAACATCGAAAGAACGATCTCGAGATAGAGCAGAACGAGAGAGATCTAGAGAACCTAAAATAATTTCATCTTTATCGAACAATACAATACATAATAATAATTATAAATATAATTATAATAATAATAATTATAATAATAATAATTATAACAAAAAATTATATTACAATATTATTAATATTGAACAAATTCCTGTTCCTGTTCCTGTTCCCGTTTATTGTGGGAATTTTCCACCAAGACCAATGGGACCTTGGATTTCAAT	YRETSKERSRDRAERERSREPKIISSLSNNTIHNNNYKYNYNNNNYNNNNYNKKLYYNIINIEQIPVPVPVPVYCGNFPPRPMGPWIS	178	179	147	61	127
DQ325089.1	GGAAAGAAGTTGCAGTAGAGATAGAAATAGAGAATATAGAAAGGACAGACGATATGAAAAATTACACAATGAAAAAGAAAAACTTTTAGAAGAAAGAACAAATCGTAAGCGTAATTCTCGTTCAAGAGAACGAGAGCAAAAGTATGAAACGAAATATATGAAATATATTAGATTATCATATTTATTAAAAATTGAATTTTAATTAAATATTTTATTACAGCTCGTATAAAAATGAAAGAGAATATCGAAAATATCGAGAAACATCGAAAGAACGATCTCGAGATAGAACAGAACGAGAGAGATCTAGAGAACCTAAAATAATTTCATCTTTATCGAACAATACAATACATAATAATAATTATAAATATAATTATAATAATAATAATTATAATAATAATA…	TATCGAGAAACATCGAAAGAACGATCTCGAGATAGAACAGAACGAGAGAGATCTAGAGAACCTAAAATAATTTCATCTTTATCGAACAATACAATACATAATAATAATTATAAATATAATTATAATAATAATAATTATAATAATAATAATTATAATAAAAAATTATATTACAATATTATTAATATTGAACAAATTCCTGTTCCTGTTCCTGTTCCCGTTTATTGTGGGGTGAGTATTTATATCTCAATTATAAAAGAAAGTTTTTTAACAATATTAAATTTCATTATTAGAATTTTCCACCAAGACCAATGGGACCTTGGATTTCAAT	TATCGAGAAACATCGAAAGAACGATCTCGAGATAGAACAGAACGAGAGAGATCTAGAGAACCTAAAATAATTTCATCTTTATCGAACAATACAATACATAATAATAATTATAAATATAATTATAATAATAATAATTATAATAATAATAATTATAATAAAAAATTATATTACAATATTATTAATATTGAACAAATTCCTGTTCCTGTTCCTGTTCCCGTTTATTGTGGGAATTTTCCACCAAGACCAATGGGACCTTGGATTTCAAT	YRETSKERSRDRTERERSREPKIISSLSNNTIHNNNYKYNYNNNNYNNNNYNKKLYYNIINIEQIPVPVPVPVYCGNFPPRPMGPWIS	178	179	147	61	128
KG701738.1	AAGAACAAGTCGTAAGCGTTATTCTCGTTCAAGAGAACGAGAGCAAAAGTATGAAACGAAATATATGAAATATATCAGATATATCATATTTGTTAAAAATTGAATTTTAATTAAATATTATTACAGATCATATAAAAATGAGAATTCTTATCGAAAATATCGAGAAACATCGAAAGAACGATCTCGAGATAGAAAAGAACGAGAAAGATCTAAAGAACCTAAAATAATTTCATCTTTATCGAACAAGACAATACATAATAATAATAATTATAAATATAATTATAATAATAATCATTATAATAATAATAATAATAATAAATTATATTACAATATTATTAATATTGAACAAATTCCTGTTCCTGTTCCTGTTCCCGTTTATTGTGGGGTGAGTATTTATAT…	TATCGAGAAACATCGAAAGAACGATCTCGAGATAGAAAAGAACGAGAAAGATCTAAAGAACCTAAAATAATTTCATCTTTATCGAACAAGACAATACATAATAATAATAATTATAAATATAATTATAATAATAATCATTATAATAATAATAATAATAATAAATTATATTACAATATTATTAATATTGAACAAATTCCTGTTCCTGTTCCTGTTCCCGTTTATTGTGGGGTGAGTATTTATATCTCAATTATAAAAGAAAGTTTTTTAACAATATTAAATTTCATTATTAGAATTTTCCACCAAGACCAATGGGACCTTGGATTTCAAT	TATCGAGAAACATCGAAAGAACGATCTCGAGATAGAAAAGAACGAGAAAGATCTAAAGAACCTAAAATAATTTCATCTTTATCGAACAAGACAATACATAATAATAATAATTATAAATATAATTATAATAATAATCATTATAATAATAATAATAATAATAAATTATATTACAATATTATTAATATTGAACAAATTCCTGTTCCTGTTCCTGTTCCCGTTTATTGTGGGAATTTTCCACCAAGACCAATGGGACCTTGGATTTCAAT	YRETSKERSRDRKERERSKEPKIISSLSNKTIHNNNNYKYNYNNNHYNNNNNNKLYYNIINIEQIPVPVPVPVYCGNFPPRPMGPWIS	178	179	147	61	129
KG701743.1	AAGAACAAGTCGTAAGCGTTATTCTCGTTCAAGAGAACGAGAGCAAAAGTATGAAACGAAATATATGAAATATATCAGATATATCATATTTGTTAAAAATTGAATTTTAATTAAATATTTTATTATAGGTCATATAAAAATGAGAATTCTTATCGAAAATATCGAGAAACATCGAAAGAACGATCTCGAGATAAAACGGAACGAGAAAGATCTAAAGAACCTAAAATAATTTCATCTTTATCGAACAAGACAATACATAATAATAATAATTATAATAATAATTATAATAATAATTATAATAATTATAATAATTATAAAAAATTATATTACAATGTTATTAATATTGAACAAATTCCTGTTCCTGTTCCTGTTCCTATTTATTGTGGGGTGAGTATTTAT…	TATCGAGAAACATCGAAAGAACGATCTCGAGATAAAACGGAACGAGAAAGATCTAAAGAACCTAAAATAATTTCATCTTTATCGAACAAGACAATACATAATAATAATAATTATAATAATAATTATAATAATAATTATAATAATTATAATAATTATAAAAAATTATATTACAATGTTATTAATATTGAACAAATTCCTGTTCCTGTTCCTGTTCCTATTTATTGTGGGGTGAGTATTTATATCTCAATTATAAATGAAAGTTTTTTAACAATATTAAATTTCATTATTAGAATTTTCCACCAAGACCAATGGGACCTTGGATTTCAAT	TATCGAGAAACATCGAAAGAACGATCTCGAGATAAAACGGAACGAGAAAGATCTAAAGAACCTAAAATAATTTCATCTTTATCGAACAAGACAATACATAATAATAATAATTATAATAATAATTATAATAATAATTATAATAATTATAATAATTATAAAAAATTATATTACAATGTTATTAATATTGAACAAATTCCTGTTCCTGTTCCTGTTCCTATTTATTGTGGGAATTTTCCACCAAGACCAATGGGACCTTGGATTTCAAT	YRETSKERSRDKTERERSKEPKIISSLSNKTIHNNNNYNNNYNNNYNNYNNYKKLYYNVINIEQIPVPVPVPIYCGNFPPRPMGPWIS	178	179	147	61	130
KG701800.1	AAGAACAAGTCGTAAGCGTTATTCCCGTTCAAGAGAACGAGAACAAAAGTATGAAACGAAATATATGAAATATATCATATTATCATATTATATATCATATATCATATTTGTTAAAAATTGAATTTTAATTAAATATTTTATTACAGGTCATATAAAAATGAAAGAAAATATCGAAAATATCGAGAAAGATCGAAAGAACGATCTCGAGATAGAACAGAACGAGAGAGATCTAAAGAACCTAAAATAATTTCATCTTTATCGAACAAGACAATACATAATAATAATAATTATAAATATAATTATAATAATAATAATTATAATAATAATAATTATAAAAAATTACAATATTACAATATTAATTATATTGAACAAATTCCTATTCCTGTTCCTGTTCCTATT…	TATCGAGAAAGATCGAAAGAACGATCTCGAGATAGAACAGAACGAGAGAGATCTAAAGAACCTAAAATAATTTCATCTTTATCGAACAAGACAATACATAATAATAATAATTATAAATATAATTATAATAATAATAATTATAATAATAATAATTATAAAAAATTACAATATTACAATATTAATTATATTGAACAAATTCCTATTCCTGTTCCTGTTCCTATTTATTATGGGGTGAGTATTTATATCTCAATTATAAAAAAAAGTTTTTTAACAATATTAAATTTCATTATTAGAACTTTCCACCAAGACCAATGGGACCTTGGATTTCAAT	TATCGAGAAAGATCGAAAGAACGATCTCGAGATAGAACAGAACGAGAGAGATCTAAAGAACCTAAAATAATTTCATCTTTATCGAACAAGACAATACATAATAATAATAATTATAAATATAATTATAATAATAATAATTATAATAATAATAATTATAAAAAATTACAATATTACAATATTAATTATATTGAACAAATTCCTATTCCTGTTCCTGTTCCTATTTATTATGGGAACTTTCCACCAAGACCAATGGGACCTTGGATTTCAAT	YRERSKERSRDRTERERSKEPKIISSLSNKTIHNNNNYKYNYNNNNYNNNNYKKLQYYNINYIEQIPIPVPVPIYYGNFPPRPMGPWIS	178	179	150	62	131
JX915852.1	TTTAGAAGAAAGAACGAGTCGTAAGCGCTATTCTCGTTCAAGAGAACGAGAGCAAAAGTATGAAACGAAATATACGAAATATATCAGATATATCATATTTGTTAAAAATTGAATTTTAATTTAATATTATTACAGATCATATAAAAATGAGAATTCTTATCGAAAATATCGAGAAACATCGAAAGAACGATCTCGAGATAGAAAAGAACGAGAAAGATCTAAAGAACCTAAAATAATTTCATCTTTATCGAACAATTATAAATACAGCAATTATAATAATTATAATAATTATAATAATAATAATTATAATAATTATAATAAAAAATTATATTACAAAAATTATATTATTAATATTGAACAAATTCCTGTTCCTGTTCCTATTTATTGTGGGGTGAGTAT…	TATCGAGAAACATCGAAAGAACGATCTCGAGATAGAAAAGAACGAGAAAGATCTAAAGAACCTAAAATAATTTCATCTTTATCGAACAATTATAAATACAGCAATTATAATAATTATAATAATTATAATAATAATAATTATAATAATTATAATAAAAAATTATATTACAAAAATTATATTATTAATATTGAACAAATTCCTGTTCCTGTTCCTATTTATTGTGGGGTGAGTATGTATATCTCAATTATAAAAAAAAGTTTTTTAACAATATTAAATTTCATTATTAGAACTTTCCACCAAGACCAATGGGACCTTGGATTTCAAT	TATCGAGAAACATCGAAAGAACGATCTCGAGATAGAAAAGAACGAGAAAGATCTAAAGAACCTAAAATAATTTCATCTTTATCGAACAATTATAAATACAGCAATTATAATAATTATAATAATTATAATAATAATAATTATAATAATTATAATAAAAAATTATATTACAAAAATTATATTATTAATATTGAACAAATTCCTGTTCCTGTTCCTATTTATTGTGGGAACTTTCCACCAAGACCAATGGGACCTTGGATTTCAAT	YRETSKERSRDRKERERSKEPKIISSLSNNYKYSNYNNYNNYNNNNYNNYNKKLYYKNYIINIEQIPVPVPIYCGNFPPRPMGPWIS	181	182	141	63	132
JX915854.1	TAGAAGAAAGAACAAGTCGTGAGCGTTATTCTCGTTCAAGAGAACAAGAGCAAAAGTATGAAACGAAATATATGAAATATATCAAATATATCATATTTGTTAAAAATTGAATTTTAATTAAATTTTATTACAGATCATATAAAAATGAAAATTCTTATCGAAAATATCGAGAAACATCGAAAGAACGATCTCGAGATAGAAGAGAACGAGAAAGATCTAAAGAACCTAAAATAATTTCATCTTTATCGAACAATTACAAATATAGCAATTATAATAATTATAATAATAATAATTATAATAATAATAATTATAATAATAATTCTAAAAAATTATATTACAATATTATTAATATTGAACAAATTCCTGTTCCTGTTCCTATTTATTGTGGGGTGAGTACTT…	TATCGAGAAACATCGAAAGAACGATCTCGAGATAGAAGAGAACGAGAAAGATCTAAAGAACCTAAAATAATTTCATCTTTATCGAACAATTACAAATATAGCAATTATAATAATTATAATAATAATAATTATAATAATAATAATTATAATAATAATTCTAAAAAATTATATTACAATATTATTAATATTGAACAAATTCCTGTTCCTGTTCCTATTTATTGTGGGGTGAGTACTTATATCTCAATTATAAAAGAAAGTTTTTTAACAATATTAAATTTCATTATTAGAATTTTCCACCAAGACCAATGGGACCTTGGATTTCAAT	TATCGAGAAACATCGAAAGAACGATCTCGAGATAGAAGAGAACGAGAAAGATCTAAAGAACCTAAAATAATTTCATCTTTATCGAACAATTACAAATATAGCAATTATAATAATTATAATAATAATAATTATAATAATAATAATTATAATAATAATTCTAAAAAATTATATTACAATATTATTAATATTGAACAAATTCCTGTTCCTGTTCCTATTTATTGTGGGAATTTTCCACCAAGACCAATGGGACCTTGGATTTCAAT	YRETSKERSRDRRERERSKEPKIISSLSNNYKYSNYNNYNNNNYNNNNYNNNSKKLYYNIINIEQIPVPVPIYCGNFPPRPMGPWIS	181	182	141	63	133
HM588919.1	AATGAAAAAGAAAAATTTTTAGAAGAAAGAACAAGTCGTAAGCGTTATTCTCGTTCAAGAGAACGAGAGCAAAAGTATGAAACGAAATATATGAAATATATCAGATATATCATATTTGTTAAAAATTGAATTTTAATTAAATATTATTACAGATCATATAAAAATGAGAATTCTTATCGAAAATATCGAGAAACATCGAAAGAACGATCTCGAGATAGAAAAGAACGAGAAAGATCTAGAGAACGTAAAATAATTTCATCTTTATCGAACAATACAATACATAATAATAATAATTATAAATATAATTATAATAATAATTATAATAATTATAATAATTATAATAATAAAAAATTATATTACAATATTAATTATATTGAACAAATTCCTGTTCCTGTTCCT…	TATCGAGAAACATCGAAAGAACGATCTCGAGATAGAAAAGAACGAGAAAGATCTAGAGAACGTAAAATAATTTCATCTTTATCGAACAATACAATACATAATAATAATAATTATAAATATAATTATAATAATAATTATAATAATTATAATAATTATAATAATAAAAAATTATATTACAATATTAATTATATTGAACAAATTCCTGTTCCTGTTCCTATTTATTGTGGGGTGAGTATTTATATCTCAATTATAAAAGAAAGTTTTTTAACAATATTAAATTTCATTATTAGAATTTTCCACCAAGACCAATGGGACCTTGGATTTCAAT	TATCGAGAAACATCGAAAGAACGATCTCGAGATAGAAAAGAACGAGAAAGATCTAGAGAACGTAAAATAATTTCATCTTTATCGAACAATACAATACATAATAATAATAATTATAAATATAATTATAATAATAATTATAATAATTATAATAATTATAATAATAAAAAATTATATTACAATATTAATTATATTGAACAAATTCCTGTTCCTGTTCCTATTTATTGTGGGAATTTTCCACCAAGACCAATGGGACCTTGGATTTCAAT	YRETSKERSRDRKERERSRERKIISSLSNNTIHNNNNYKYNYNNNYNNYNNYNNKKLYYNINYIEQIPVPVPIYCGNFPPRPMGPWIS	181	182	144	64	134
KG701663.1	AAGAACAAGTCGTAAGCGTTATTCTCGTTCAAGAGAACGAGAGCAAAAGTATGAAACGAAATATATGAAATATATCAGATATATCATATTTGTTAAAAATTGAATTTTAATTAAATATTATTACAGATCATATAAAAATGAGAATTCTTATCGAAAATATCGAGAAACATCGAAAGAACGATCTCGAGATAGAAAAGAACGAGAAAGATCTAGAGAACGTAAAATAATTTCATCTTTATCGAACAATACAATACATAATAATAATAATTATAAATATAATTATAATAATAATTATAATAATTATAATAATTATAATAATAAAAAATTATATTACAATATTAATTATATTGAACAAATTCCTATTCCTGTTCCTATTTATTTTGGGGTGAGTATTTATAT…	TATCGAGAAACATCGAAAGAACGATCTCGAGATAGAAAAGAACGAGAAAGATCTAGAGAACGTAAAATAATTTCATCTTTATCGAACAATACAATACATAATAATAATAATTATAAATATAATTATAATAATAATTATAATAATTATAATAATTATAATAATAAAAAATTATATTACAATATTAATTATATTGAACAAATTCCTATTCCTGTTCCTATTTATTTTGGGGTGAGTATTTATATCTCAATTATAAAAGAAAATTTCTTAACAATATTAAATTTCATTATTAGAATTTTCCACCAAGACCAATGGGACCTTGGATTTCAAT	TATCGAGAAACATCGAAAGAACGATCTCGAGATAGAAAAGAACGAGAAAGATCTAGAGAACGTAAAATAATTTCATCTTTATCGAACAATACAATACATAATAATAATAATTATAAATATAATTATAATAATAATTATAATAATTATAATAATTATAATAATAAAAAATTATATTACAATATTAATTATATTGAACAAATTCCTATTCCTGTTCCTATTTATTTTGGGAATTTTCCACCAAGACCAATGGGACCTTGGATTTCAAT	YRETSKERSRDRKERERSRERKIISSLSNNTIHNNNNYKYNYNNNYNNYNNYNNKKLYYNINYIEQIPIPVPIYFGNFPPRPMGPWIS	181	182	144	64	135
HM588934.1	AATGAAAAAGAAAAACTTTTAGAAGAAAGAACAAGTCGTAAGCGTTATTCTCGTTCAAGAGAACGAGAGCAAAAGTATGAAACGAAATATATGAAATATATCAGATATATCATATTTGTTAAAAATTGAATTTTAATTAAATATTTTATTACAGCTCGTATAAAAATGAAAATTCTTATCGAAAATATCGAGAAACATCGAAAGAACGATCTCGAGATAGAACAGAACGAGAGAGATCTAGAGAACCTAAAATAATTTCATCTTTATCGAACAAGACAATACATAATAATAATAATTATAATAATAATAATTATAATAATTATAATAATAATTATAATAATTATAAAAAATTATATTATAATATTATTAATATTGAACAAATTCCTGTTCCTGTTCCTG…	TATCGAGAAACATCGAAAGAACGATCTCGAGATAGAACAGAACGAGAGAGATCTAGAGAACCTAAAATAATTTCATCTTTATCGAACAAGACAATACATAATAATAATAATTATAATAATAATAATTATAATAATTATAATAATAATTATAATAATTATAAAAAATTATATTATAATATTATTAATATTGAACAAATTCCTGTTCCTGTTCCTGTTCCTATTTATTGTGGGGTGAGTATGTATATCTCAATTATAAAAAAAAGTTTTTTAACAATATTAAATTTCATTATTAGAATTTTCCACCAAGACCAATGGGACCTTGGATTTCAAT	TATCGAGAAACATCGAAAGAACGATCTCGAGATAGAACAGAACGAGAGAGATCTAGAGAACCTAAAATAATTTCATCTTTATCGAACAAGACAATACATAATAATAATAATTATAATAATAATAATTATAATAATTATAATAATAATTATAATAATTATAAAAAATTATATTATAATATTATTAATATTGAACAAATTCCTGTTCCTGTTCCTGTTCCTATTTATTGTGGGAATTTTCCACCAAGACCAATGGGACCTTGGATTTCAAT	YRETSKERSRDRTERERSREPKIISSLSNKTIHNNNNYNNNNYNNYNNNYNNYKKLYYNIINIEQIPVPVPVPIYCGNFPPRPMGPWIS	181	182	147	65	136
HM588917.1	AATGAAAAAGAAAAACTTTTAGAAGAAAGAACAAATCGTAAGCGTTATTCCCGTTCAAGAGAACAAGAGCAAAAGTATGAAACGAAATATATGAAATATATCAGATATATCATATTTGTTAAAAATTGAATTTTAATTAAATATTTTATTATAGATCACATAAAAATGAAAGAGAATATCGAAAATATGGAGAAACATCGAAAGAACGATCTCGAGATAGAAGAGAAAGAGAGAGATCTAAAGAACCTAAAATAATTTCATCTTTATCGAATAATTACAATTATAGCAATTATAATAATTATAATAATAATAATTATAATAATAATTATAATAATTATAATAATTATAAAAAATTATATTACAATATTAATTATATTGAACAAATTCCTGTTCCTATTC…	TATGGAGAAACATCGAAAGAACGATCTCGAGATAGAAGAGAAAGAGAGAGATCTAAAGAACCTAAAATAATTTCATCTTTATCGAATAATTACAATTATAGCAATTATAATAATTATAATAATAATAATTATAATAATAATTATAATAATTATAATAATTATAAAAAATTATATTACAATATTAATTATATTGAACAAATTCCTGTTCCTATTCCTGTTCCTGTTTATTATGGGGTGAGTATTTATATCTCAATTATAAAAGAAAATTTCTTAACAATATTAAATTTCATTATTAGAATTTTCCACCAAGACCAATGGGACCTTGGATTTCAAT	TATGGAGAAACATCGAAAGAACGATCTCGAGATAGAAGAGAAAGAGAGAGATCTAAAGAACCTAAAATAATTTCATCTTTATCGAATAATTACAATTATAGCAATTATAATAATTATAATAATAATAATTATAATAATAATTATAATAATTATAATAATTATAAAAAATTATATTACAATATTAATTATATTGAACAAATTCCTGTTCCTATTCCTGTTCCTGTTTATTATGGGAATTTTCCACCAAGACCAATGGGACCTTGGATTTCAAT	YGETSKERSRDRRERERSKEPKIISSLSNNYNYSNYNNYNNNNYNNNYNNYNNYKKLYYNINYIEQIPVPIPVPVYYGNFPPRPMGPWIS	181	182	150	66	137
KG701795.1	AAGAACGAGTCGTAAGCGCTATTCTCGTACAAGAGAACGAGAGCAAAAGTATGAAACGAAATATATGAAGTATATGAAATATATCATATTTGTTAAAAATTGAATTTTAATTAAATGTTATTACAGATCATATAAAAATGAGAATTCTTATCGAAAATATCGAGAAACATCGAAAGAACGATCTCGAGATAGAACAGAACGAGAGAGATCTAAAGAACCTAAAATAATTTCATCTTTATCGAACAATTACAAATATAGCAATTATAATAATTATAATAATTATAATAATAAATATAATTATAATAATTATAATAAAAAATTATATTACAAAAATTATATTATTAATATTGAACAAATTCCTGTTCCAGTTCCTGTTTATTATGGGGTGAGTATTTATAT…	TATCGAGAAACATCGAAAGAACGATCTCGAGATAGAACAGAACGAGAGAGATCTAAAGAACCTAAAATAATTTCATCTTTATCGAACAATTACAAATATAGCAATTATAATAATTATAATAATTATAATAATAAATATAATTATAATAATTATAATAAAAAATTATATTACAAAAATTATATTATTAATATTGAACAAATTCCTGTTCCAGTTCCTGTTTATTATGGGGTGAGTATTTATATCTCAATTATAAAAGAAAGTTTTTTAACAATATTAAATTTCATTATTAGAATTTTCCACCAAGACCAATGGGACCTTGGATTTCAAT	TATCGAGAAACATCGAAAGAACGATCTCGAGATAGAACAGAACGAGAGAGATCTAAAGAACCTAAAATAATTTCATCTTTATCGAACAATTACAAATATAGCAATTATAATAATTATAATAATTATAATAATAAATATAATTATAATAATTATAATAAAAAATTATATTACAAAAATTATATTATTAATATTGAACAAATTCCTGTTCCAGTTCCTGTTTATTATGGGAATTTTCCACCAAGACCAATGGGACCTTGGATTTCAAT	YRETSKERSRDRTERERSKEPKIISSLSNNYKYSNYNNYNNYNNKYNYNNYNKKLYYKNYIINIEQIPVPVPVYYGNFPPRPMGPWIS	184	185	141	67	138
KG701799.1	AAGAACGAGTCGTAAGCGCTATTCTCGTTCAAGAGAACGAGAGCAAAAGTATGAAACGAAATATATGAAGTATATGAAATATATCATATTTGTTAAAAATTGAATTTTAATTAAATATTATTACAGATCATATAAAAATGAGAATTCTTATCGAAAATATCGAGAAACATCGAAAGAACGATCTCGAGATAGAACAGAACGAGAGAGATCTAAAGAACCTAAAATAATTTCATCTTTATCGAACAATTACAAATATAGCAATTATAATAATTATAATAATTATAATAATAAATATAATTATAATAATTATAATAAAAAATTATATTACAAAAATTATATTATTAATATTGAACAAATTCCTGTTCCAGTTCCTGTTTATTATGGGGTGAGTATTTATAT…	TATCGAGAAACATCGAAAGAACGATCTCGAGATAGAACAGAACGAGAGAGATCTAAAGAACCTAAAATAATTTCATCTTTATCGAACAATTACAAATATAGCAATTATAATAATTATAATAATTATAATAATAAATATAATTATAATAATTATAATAAAAAATTATATTACAAAAATTATATTATTAATATTGAACAAATTCCTGTTCCAGTTCCTGTTTATTATGGGGTGAGTATTTATATCTCAATTATAGAAGAAAGTTTTTTAACAATATTAAATTTCATTATTAGAATTTTCCACCAAGACCAATGGGACCTTGGATTTCAAT	TATCGAGAAACATCGAAAGAACGATCTCGAGATAGAACAGAACGAGAGAGATCTAAAGAACCTAAAATAATTTCATCTTTATCGAACAATTACAAATATAGCAATTATAATAATTATAATAATTATAATAATAAATATAATTATAATAATTATAATAAAAAATTATATTACAAAAATTATATTATTAATATTGAACAAATTCCTGTTCCAGTTCCTGTTTATTATGGGAATTTTCCACCAAGACCAATGGGACCTTGGATTTCAAT	YRETSKERSRDRTERERSKEPKIISSLSNNYKYSNYNNYNNYNNKYNYNNYNKKLYYKNYIINIEQIPVPVPVYYGNFPPRPMGPWIS	184	185	141	67	139
HM588929.1	AATGAAAAAGAAAAACTTTTAGAAGAAAGAATAAGTCGTGAGCGTTATTCTCGTTCAAGAGAACGAGAGCAAAAGTATGGAACGAAATATATGAAATATATCAGATATATCATATTTGTTAAAAATTGAATTTTAATTAAATTTTATTACAGGTCATATAAAAATGAAAGAGAATATCGAAAATATCGAGAAACATCGAAAGAACGATCTCGAGATAGAACAGAACGAGAGAGATCTAGAGAACCTAAAATAATTTCATCTTTATCGAATAAGACAATACATAATAATAATAATTATAAATATAATTATAATAATAATAATAATAATTATAAAAATTATAATAATTATAAAAAATTATATTACAATATTAATTATATTGAACAAATTCCTGTTCCTGTT…	TATCGAGAAACATCGAAAGAACGATCTCGAGATAGAACAGAACGAGAGAGATCTAGAGAACCTAAAATAATTTCATCTTTATCGAATAAGACAATACATAATAATAATAATTATAAATATAATTATAATAATAATAATAATAATTATAAAAATTATAATAATTATAAAAAATTATATTACAATATTAATTATATTGAACAAATTCCTGTTCCTGTTCCTGTGTATTATGGAGTGAGTATTTATATCTCAATTATAAAAGAAAGTTTTTTAACAATATTAAATTTCATTATTAGAATTTTCCACCAAGACCAATGGGACCTTGGATTTCAAT	TATCGAGAAACATCGAAAGAACGATCTCGAGATAGAACAGAACGAGAGAGATCTAGAGAACCTAAAATAATTTCATCTTTATCGAATAAGACAATACATAATAATAATAATTATAAATATAATTATAATAATAATAATAATAATTATAAAAATTATAATAATTATAAAAAATTATATTACAATATTAATTATATTGAACAAATTCCTGTTCCTGTTCCTGTGTATTATGGAAATTTTCCACCAAGACCAATGGGACCTTGGATTTCAAT	YRETSKERSRDRTERERSREPKIISSLSNKTIHNNNNYKYNYNNNNNNYKNYNNYKKLYYNINYIEQIPVPVPVYYGNFPPRPMGPWIS	184	185	144	68	140
KY502203.1	GAAGTTGCAGTAGAGATAGAAATAGAGAATATAGAAAGAAGGACAGACGATATGAAAAATTACACAATGAAAAAGAAAAACTTTTAGAAGAAGGAACAAGTCGTAAGCGTTATTCTCGTTCAAGAGAACGAGAGCAAAAGTATGAAACGAAATATATGAAGTATATGAGATATATCATATTTGTTAAACATTGAATTTTAATTAAATATTATTACAGATCATATAAAAATGAGAATTCTTATCGAAAATATCGAGAAACATCGAGAGAACGATCTCGAGATAGAAGAGAACGAGAGAGATCTAAAGAACCTAAAATAATTTCATCTTTATCGAATAAGACAATACATAATAATAATAATTATAAAAATTATAATAATTATAATAATAATAATTATAAAA…	TATCGAGAAACATCGAGAGAACGATCTCGAGATAGAAGAGAACGAGAGAGATCTAAAGAACCTAAAATAATTTCATCTTTATCGAATAAGACAATACATAATAATAATAATTATAAAAATTATAATAATTATAATAATAATAATTATAAAAATTATAATTATAAAAAATTATATTACAATATTATTAATATTGAACAAATTCCTGTTCCTGTTCCTGTTCCCGTTTATTGTGGGGTGAGTATTTATATCTCAATTATAAAAAAAAGTTTTTTAACAATATTAAATTTCATTATTAGAATTTTCCACCAAGACCAATGGGACCTTGGATTTCAAT	TATCGAGAAACATCGAGAGAACGATCTCGAGATAGAAGAGAACGAGAGAGATCTAAAGAACCTAAAATAATTTCATCTTTATCGAATAAGACAATACATAATAATAATAATTATAAAAATTATAATAATTATAATAATAATAATTATAAAAATTATAATTATAAAAAATTATATTACAATATTATTAATATTGAACAAATTCCTGTTCCTGTTCCTGTTCCCGTTTATTGTGGGAATTTTCCACCAAGACCAATGGGACCTTGGATTTCAAT	YRETSRERSRDRRERERSKEPKIISSLSNKTIHNNNNYKNYNNYNNNNYKNYNYKKLYYNIINIEQIPVPVPVPVYCGNFPPRPMGPWIS	184	185	147	69	141
KG701664.1	AGGAACAAGTCGTAAGCGTTATTCTCGTTCAAGAGAACGAGAGCAAAAGTATGAAACGAAATATATGAAGTATATGAGATATATCATATTTGTTAAAAATTGAATTTTAATTAAATTTTATTACAGATCATATAAAAATGAAAACTCTTATCGAAAATATCGAGAAACATTGAAAGAACGATCTCGAGATAGAACAGAACGAGAGAGATCTAAAGAACCTAAAATAATTTCATCTTTATCGAACAATTATAAATATAGCAATTATAATAATTATAATAATTATAATAATAATAATTATAATAATTATAATAATTATAATAATAAAAAGTTATATTACAATATTAATTATATTGAACAAATTCCTGTTCCTATTCCTGTTCCTGTTTATTATGGGGTGAG…	TATCGAGAAACATTGAAAGAACGATCTCGAGATAGAACAGAACGAGAGAGATCTAAAGAACCTAAAATAATTTCATCTTTATCGAACAATTATAAATATAGCAATTATAATAATTATAATAATTATAATAATAATAATTATAATAATTATAATAATTATAATAATAAAAAGTTATATTACAATATTAATTATATTGAACAAATTCCTGTTCCTATTCCTGTTCCTGTTTATTATGGGGTGAGTATTTATATCTCAATTATAAAAGAAAATTTCTTAACAATATTAAATTTCATTATTAGAATTTTCCACCAAGACCAATGGGACCTTGGATTCCAAT	TATCGAGAAACATTGAAAGAACGATCTCGAGATAGAACAGAACGAGAGAGATCTAAAGAACCTAAAATAATTTCATCTTTATCGAACAATTATAAATATAGCAATTATAATAATTATAATAATTATAATAATAATAATTATAATAATTATAATAATTATAATAATAAAAAGTTATATTACAATATTAATTATATTGAACAAATTCCTGTTCCTATTCCTGTTCCTGTTTATTATGGGAATTTTCCACCAAGACCAATGGGACCTTGGATTCCAAT	YRETLKERSRDRTERERSKEPKIISSLSNNYKYSNYNNYNNYNNNNYNNYNNYNNKKLYYNINYIEQIPVPIPVPVYYGNFPPRPMGPWIP	184	185	150	70	142
KG701793.1	AAGAACGAGTCGTAAGCGTTATTCTCGTTCAAGAGAACGAGAGCAAAAGTATGAAACGAAATATATGAAATATATGATATATCATATTTTTTAAAAATTGAATTTTAATTAAATATTATTACAGATCATATAAAAATGAGAATTCTTATCAAAAATATCGAGAAACATCAAAAGAACGATCTCGAGATAGAACAGAACGAGAGAGATCTAAAGAACCTAAAATAATTTCATCTTTATCGAACAATTACAATTATAATAATAATAATTATAATAATTATAATAATAATTATAATAATTATAATAATTATAATAATAATTATAATAAAAAATTATATTACAATATTAATTATATTGAACAAATTCCTGTTCCTGTTCCTGTTTATTATGGGGTGAGTATTT…	TATCGAGAAACATCAAAAGAACGATCTCGAGATAGAACAGAACGAGAGAGATCTAAAGAACCTAAAATAATTTCATCTTTATCGAACAATTACAATTATAATAATAATAATTATAATAATTATAATAATAATTATAATAATTATAATAATTATAATAATAATTATAATAAAAAATTATATTACAATATTAATTATATTGAACAAATTCCTGTTCCTGTTCCTGTTTATTATGGGGTGAGTATTTATATCTCAATTATAAAAAAAAGTTTTTTAACAATATTAAATTTCATTATTAGAATTTTCCACCAAGACCAATGGGACCTTGGATTTCAAT	TATCGAGAAACATCAAAAGAACGATCTCGAGATAGAACAGAACGAGAGAGATCTAAAGAACCTAAAATAATTTCATCTTTATCGAACAATTACAATTATAATAATAATAATTATAATAATTATAATAATAATTATAATAATTATAATAATTATAATAATAATTATAATAAAAAATTATATTACAATATTAATTATATTGAACAAATTCCTGTTCCTGTTCCTGTTTATTATGGGAATTTTCCACCAAGACCAATGGGACCTTGGATTTCAAT	YRETSKERSRDRTERERSKEPKIISSLSNNYNYNNNNYNNYNNNYNNYNNYNNNYNKKLYYNINYIEQIPVPVPVYYGNFPPRPMGPWIS	187	188	144	71	143
DQ325076.1	GGAAAGAAGTTGCAGTAAAGATAGAAATAGAGAATATAAAGAAAAGGACAGACGATATGAAAAATTATACAATGAAAAAGAAAAACTTTTAGAAGAAAGAACAAGTCGTAAGCGTTATTCCCGTTCAAGAGAACGAGAACAAAAGTATGAAACGAAATATATGAAATATATCATATTATCATATTATATATCATTATCATATTTGTTAAAAATTGAATTTTAATTAAATATTTTATTACAGGTCATATAAAAATGAAAGAAAATATCGAAAATATCGAGAAAGATCGAAAGAACGATCTCGAGATAGAACAGAACGAGAGAGATCTAGAGAACCTAAAATAATTTCATCTTTATCGAACAAGACAATACATAATAATAATAATTATAATAATAATAATT…	TATCGAGAAAGATCGAAAGAACGATCTCGAGATAGAACAGAACGAGAGAGATCTAGAGAACCTAAAATAATTTCATCTTTATCGAACAAGACAATACATAATAATAATAATTATAATAATAATAATTATAATAATTATAATTATAATAATAATAATTATAATAATTATAAAAAATTATATTATAATATTAATTATATTGAACAAATTCCTGTTCCTGTTCCTGTTCCTATTTATTGTGGGGTGAGTATTTATATCTCAATTATAAAAAAAAGTTTTTTAACAATATTAAATTTCATTATTAGAATTTTCCACCAAGACCAATGGGACCTTGGATTTCAAT	TATCGAGAAAGATCGAAAGAACGATCTCGAGATAGAACAGAACGAGAGAGATCTAGAGAACCTAAAATAATTTCATCTTTATCGAACAAGACAATACATAATAATAATAATTATAATAATAATAATTATAATAATTATAATTATAATAATAATAATTATAATAATTATAAAAAATTATATTATAATATTAATTATATTGAACAAATTCCTGTTCCTGTTCCTGTTCCTATTTATTGTGGGAATTTTCCACCAAGACCAATGGGACCTTGGATTTCAAT	YRERSKERSRDRTERERSREPKIISSLSNKTIHNNNNYNNNNYNNYNYNNNNYNNYKKLYYNINYIEQIPVPVPVPIYCGNFPPRPMGPWIS	187	188	150	72	144
KY502212.1	GAAGTTGCAGTAGAGATAGAAATAGAGAATATAGAAAAAAGGACAGACGATATGAAAAATTACACAATGAAAAAGAAAAACTTTTAGAAGAAAGAACAAGTCGTAAGCGTTATTCTCGTTCAAGAGAACGAGAGCAAAAGTATGGAACGAAATATATGAAATATATCAGATATATCATATTTGTTAAAAATTGAATTTTAATTAAATATTATTACAGATCATATAAAAATGAGAATTCTTATCGAAAATATCGAGAAACATCGAAAGAACGATCTCGAGATAAAACGGAACGAGAGAGATCTAAAGAACCTAAAATAATTTCATCTTTATCGAACAAGACAATACATAATAATAATAATTATAATAATAATAATAATAATTATAATAATAATTATAATA…	TATCGAGAAACATCGAAAGAACGATCTCGAGATAAAACGGAACGAGAGAGATCTAAAGAACCTAAAATAATTTCATCTTTATCGAACAAGACAATACATAATAATAATAATTATAATAATAATAATAATAATTATAATAATAATTATAATAATTATAATAATTATAAAAAATTATATTACAATGTTATTAATATTGAACAAATTCCTGTTCCTGTTCCTGTTCCTGTTCCTATTTATTGTGGGGTGAGTATTTATATCTCAATTATAAATGAAAGTTTTTTAACAATATTAAATTTCATTATTAGAATTTTCCACCAAGACCAATGGGACCTTGGATTTCAAT	TATCGAGAAACATCGAAAGAACGATCTCGAGATAAAACGGAACGAGAGAGATCTAAAGAACCTAAAATAATTTCATCTTTATCGAACAAGACAATACATAATAATAATAATTATAATAATAATAATAATAATTATAATAATAATTATAATAATTATAATAATTATAAAAAATTATATTACAATGTTATTAATATTGAACAAATTCCTGTTCCTGTTCCTGTTCCTGTTCCTATTTATTGTGGGAATTTTCCACCAAGACCAATGGGACCTTGGATTTCAAT	YRETSKERSRDKTERERSKEPKIISSLSNKTIHNNNNYNNNNNNYNNNYNNYNNYKKLYYNVINIEQIPVPVPVPVPIYCGNFPPRPMGPWIS	187	188	153	73	145
DQ325131.1	GGAAAGAAGTTGCAGTAGAGATAGAAATAGAGAATATAAAGAAAAGGACAGACGATATGAAAAATTACACAATGAAAAAGAAAAACTTTTAGAAGAAAGAACAAGTCGTAAGCGTTATTCTCGTTCAAGAGAACGAGAGCAAAAGTATGAAACGAAATATATGAAATATATGAGATTATCATATTTGTTACAAATTGAATTTTAATTAAATATTTTATTTTTAATTACAGATCATATAAAAATGAAAGAGAATATCGAAAATATCGAGAAACATCGAAAGAACGATCTCAAGATAGAACGGAACGAGAGACATCTAAAGAACCTAAAATAATTTCATCCTTATCGAACAATTACAAATATAGCAATTATAATAATTATAATAATAATTATAATAATAAT…	TATCGAGAAACATCGAAAGAACGATCTCAAGATAGAACGGAACGAGAGACATCTAAAGAACCTAAAATAATTTCATCCTTATCGAACAATTACAAATATAGCAATTATAATAATTATAATAATAATTATAATAATAATTATAATAATAATTATAATAATAATTATAAAAAATTATACAAAAATTATATTATTAATATTGAACAAATTCCTGTTCCTGTTCCTGTTTATTATGGGGTGAGTATTTATATCTCAATTATAAAAGAAAGTTTTTTAACAATATTAAATTTCATTATTAGAATTTTCCACCAAGACCAATGGGACCTTGGATTTCAAT	TATCGAGAAACATCGAAAGAACGATCTCAAGATAGAACGGAACGAGAGACATCTAAAGAACCTAAAATAATTTCATCCTTATCGAACAATTACAAATATAGCAATTATAATAATTATAATAATAATTATAATAATAATTATAATAATAATTATAATAATAATTATAAAAAATTATACAAAAATTATATTATTAATATTGAACAAATTCCTGTTCCTGTTCCTGTTTATTATGGGAATTTTCCACCAAGACCAATGGGACCTTGGATTTCAAT	YRETSKERSQDRTERETSKEPKIISSLSNNYKYSNYNNYNNNYNNNYNNNYNNNYKKLYKNYIINIEQIPVPVPVYYGNFPPRPMGPWIS	190	191	141	74	146
DQ325083.1	GGAAAGAAGTTGCAGTAGAGATAGAAATAGAGAATATAGAAAAAAGGACAGACAATATGAAAAATTACACAATGAAAAAGAAAAACTTTTAGAAGAAAGAACAAGTCGTAAGCGTTATTCTCGTTCAAGAGAACGAGAGCAAAAGTATGGAACGAAATATATGAAATATATCAGATTATCATATTTGTTAAAAATTGAATTTTAATTAAATATTTTATTACAGCTCGTATAAAAATGAAAAAGAATATCGAAAATATCGAGAAACATCGAAAGAACGATCTCGAGATAGAACGGAACGAGAGAGATCTAGAGAACCTAAAATAATTTCATCTTTATCGAACAAGACAATACATAATAATAATAATTATAAATATAATTATAATAATAAATATAATTATA…	TATCGAGAAACATCGAAAGAACGATCTCGAGATAGAACGGAACGAGAGAGATCTAGAGAACCTAAAATAATTTCATCTTTATCGAACAAGACAATACATAATAATAATAATTATAAATATAATTATAATAATAAATATAATTATAATAATAATAATTATAATAAAAAATTATATTACAAAAATTATATTATTAATATTGAACAAATTCCTGTTCCTGTTCCTGTTTATTATGGGGTGAGTATTTATATCTCAATTATAAAAGAAAGTTTTTTAACAATAAATTAAATTTCATTATTAGAATTTTCCACCAAGACCAATGGGACCTTGGATTTCAAT	TATCGAGAAACATCGAAAGAACGATCTCGAGATAGAACGGAACGAGAGAGATCTAGAGAACCTAAAATAATTTCATCTTTATCGAACAAGACAATACATAATAATAATAATTATAAATATAATTATAATAATAAATATAATTATAATAATAATAATTATAATAAAAAATTATATTACAAAAATTATATTATTAATATTGAACAAATTCCTGTTCCTGTTCCTGTTTATTATGGGAATTTTCCACCAAGACCAATGGGACCTTGGATTTCAAT	YRETSKERSRDRTERERSREPKIISSLSNKTIHNNNNYKYNYNNKYNYNNNNYNKKLYYKNYIINIEQIPVPVPVYYGNFPPRPMGPWIS	190	191	143	75	147
KG701665.1	AAGAACAAGTCGTAAGCGTTATTCAAGAGAACGAGAGCAAAAGTATGGAACGAAATATATGGAGTATATGAGATATATCATATTTGTTAAAAATTGAATTTTAATTAAATATTATTACAGATCATATAAAAATGAGAATTCTTATCGAAAATATCGAGAAACATCGAAAGAACGATCTCGAGATAGAAAAGAACGAGAGAGATCTAAAGAACCTAAAATAATTTCATCTTTATCAAACAAGACAATACATAATAATAATAATTATAATAATAATTATAAAAATTATAATAATAATAATTATAATAATTATAATACTAATTATAAAAAATTATATTACAATATTAATTATATTGAACAAATTCCTATTCCTGTTCCTGTTTATTATGGGGTGAGTATTTA…	TATCGAGAAACATCGAAAGAACGATCTCGAGATAGAAAAGAACGAGAGAGATCTAAAGAACCTAAAATAATTTCATCTTTATCAAACAAGACAATACATAATAATAATAATTATAATAATAATTATAAAAATTATAATAATAATAATTATAATAATTATAATACTAATTATAAAAAATTATATTACAATATTAATTATATTGAACAAATTCCTATTCCTGTTCCTGTTTATTATGGGGTGAGTATTTATATCTCATTTATAAAAGAAAGTTTTTTAATAATATTAAATTTCATTATTAGAATTTTCCACCAAGACCAATGGGACCTTGGATTTCAAT	TATCGAGAAACATCGAAAGAACGATCTCGAGATAGAAAAGAACGAGAGAGATCTAAAGAACCTAAAATAATTTCATCTTTATCAAACAAGACAATACATAATAATAATAATTATAATAATAATTATAAAAATTATAATAATAATAATTATAATAATTATAATACTAATTATAAAAAATTATATTACAATATTAATTATATTGAACAAATTCCTATTCCTGTTCCTGTTTATTATGGGAATTTTCCACCAAGACCAATGGGACCTTGGATTTCAAT	YRETSKERSRDRKERERSKEPKIISSLSNKTIHNNNNYNNNYKNYNNNNYNNYNTNYKKLYYNINYIEQIPIPVPVYYGNFPPRPMGPWIS	190	191	144	76	148
KY502224.1	GAAGTTGCAGTAGAGATAGAAATAGAGAATATAAAGAAAAGGACAGACGATATGAAAAATTACACAATGAAAAAGAAAAACTTTTAGAAGAAAGAACGAGTCGTAAGCGCTATTCTCGTTCAAGAGAACGAGAGCAAAAGTATGAAACGAAATATATGAAATATATCAGATATATCATATTTGTTAAAAATTGAATTTTAATTAAATATTATTACAGATCATATAAAAATGAGAATTCTTATCGAAAATATCGAGAAACATCGAAAGAACGATCTCGAGATAGAACGGAACGAGAGAGATCTAAAGAACCTAAAATAATTTCATCTTTATCGAACAAGACAATACATAATAATAATAATTATAAATATAATTATAATAATAATTATAATAATAATCATT…	TATCGAGAAACATCGAAAGAACGATCTCGAGATAGAACGGAACGAGAGAGATCTAAAGAACCTAAAATAATTTCATCTTTATCGAACAAGACAATACATAATAATAATAATTATAAATATAATTATAATAATAATTATAATAATAATCATTATAATAATAATTATAAAAAATTACAATATTACAATATTATTAATATTGAACAAATTCCTGTTCCTGTTCCTGTTCCTATTTATTGTGGGGTGAGTATTTATATCTCAATTATAAAAAAAAGTTTTTTAACAATATTAAATTTCATTATTAGAACTTTCCACCAAGACCAATGGGACCTTGGATTTCAAT	TATCGAGAAACATCGAAAGAACGATCTCGAGATAGAACGGAACGAGAGAGATCTAAAGAACCTAAAATAATTTCATCTTTATCGAACAAGACAATACATAATAATAATAATTATAAATATAATTATAATAATAATTATAATAATAATCATTATAATAATAATTATAAAAAATTACAATATTACAATATTATTAATATTGAACAAATTCCTGTTCCTGTTCCTGTTCCTATTTATTGTGGGAACTTTCCACCAAGACCAATGGGACCTTGGATTTCAAT	YRETSKERSRDRTERERSKEPKIISSLSNKTIHNNNNYKYNYNNNYNNNHYNNNYKKLQYYNIINIEQIPVPVPVPIYCGNFPPRPMGPWIS	190	191	147	77	149
HM588920.1	AATGAAAAAGAAAAATTTTTAGAAGAAAGAACAAGTCGTAAGCGTTATTCTCGTTCAAGAGAACGAGAGCAAAAGTATGAAACGAAATATATGAAATATATCATATTATCATATTATATATCATATATCATATTTGTTAAAAATTGAATTTTAATTAAATATTTTATTATAGGTCATATAAAAATGAAAGAGAATATCGAAAATATCGAGAAAGATCGAAAGAACGATCTCGAGATAGAACAGAACGAGAGAAATCTAAAGAACCTAAAATAATTTCATCTTTATCGAACAAGACAATACATAATAATAATAATTATAAATATAATTATAATAATAATTATAATAATAATAATTATAATAATAATAATTATAAAAAATTACAATATTACAATATTAATT…	TATCGAGAAAGATCGAAAGAACGATCTCGAGATAGAACAGAACGAGAGAAATCTAAAGAACCTAAAATAATTTCATCTTTATCGAACAAGACAATACATAATAATAATAATTATAAATATAATTATAATAATAATTATAATAATAATAATTATAATAATAATAATTATAAAAAATTACAATATTACAATATTAATTATATTGAACAAATTCCTATTCCTGTTCCTGTTCCTATTTATTGTGGGGTGAGTATTTATATCTCAATTATAAAAAAAAGTTTTTTAACAATATTAAATTTTATTATTAGAATTTTCCACCAAGACCAATGGGACCTTGGATTTCAAT	TATCGAGAAAGATCGAAAGAACGATCTCGAGATAGAACAGAACGAGAGAAATCTAAAGAACCTAAAATAATTTCATCTTTATCGAACAAGACAATACATAATAATAATAATTATAAATATAATTATAATAATAATTATAATAATAATAATTATAATAATAATAATTATAAAAAATTACAATATTACAATATTAATTATATTGAACAAATTCCTATTCCTGTTCCTGTTCCTATTTATTGTGGGAATTTTCCACCAAGACCAATGGGACCTTGGATTTCAAT	YRERSKERSRDRTEREKSKEPKIISSLSNKTIHNNNNYKYNYNNNYNNNNYNNNNYKKLQYYNINYIEQIPIPVPVPIYCGNFPPRPMGPWIS	190	191	150	78	150
KY502202.1	GAAGTTGCAGTAGAGATAGAAATAGAGAATATAGAAAAAAGGACAGACGATATGAAAAATTACACAATGAAAAAGAAAAACTTTTAGAAGAAGGAACAAGTCGTAAGCGTTATTCTCGTTCAAGAGAACGAGAGCAAAAGTATGGAACGAAATATATGAAATATATCAGATATATCATATTTGTTAAAAATTGAATTTTAATTAAATATTTTATTACAGCTCGTATAAAAATGAAAAAGAATATCGAAAATATCGAGAAACATCGAAAGAACGATCTCGAGATAGAACGGAACGAGAGAGATCTAGAGAACCTAAAATAATTTCATCTTTATCGAACAAGACAATACATAATAATAATAATTATAAATATAATTATAATAATAAATATAATTATAATAA…	TATCGAGAAACATCGAAAGAACGATCTCGAGATAGAACGGAACGAGAGAGATCTAGAGAACCTAAAATAATTTCATCTTTATCGAACAAGACAATACATAATAATAATAATTATAAATATAATTATAATAATAAATATAATTATAATAATAATAATTATAATAATAATAATTATAATAAAAAATTATATTACAAAAATTATATTATTAATATTGAACAAATTCCTGTTCCTGTTCCTGTTTATTATGGGGTGAGTATTTATATCTCAATTATAAAAGAAAGTTTTTTAACAATAAATTAAATTTCATTATTAGAATTTTCCACCAAGACCAATGGGACCTTGGATTTCAAT	TATCGAGAAACATCGAAAGAACGATCTCGAGATAGAACGGAACGAGAGAGATCTAGAGAACCTAAAATAATTTCATCTTTATCGAACAAGACAATACATAATAATAATAATTATAAATATAATTATAATAATAAATATAATTATAATAATAATAATTATAATAATAATAATTATAATAAAAAATTATATTACAAAAATTATATTATTAATATTGAACAAATTCCTGTTCCTGTTCCTGTTTATTATGGGAATTTTCCACCAAGACCAATGGGACCTTGGATTTCAAT	YRETSKERSRDRTERERSREPKIISSLSNKTIHNNNNYKYNYNNKYNYNNNNYNNNNYNKKLYYKNYIINIEQIPVPVPVYYGNFPPRPMGPWIS	205	206	143	79	151
