# Supplementary material for: New insights into the criteria of functional heterozygosity of the Apis mellifera complementary sex determining gene–Discovery of a functional allele pair differing by a single amino acid
Source: PLoS One. 2022 Aug 9;17(8):e0271922. doi: 10.1371/journal.pone.0271922 (PMC9362917; doi:10.1371/journal.pone.0271922)
Supplement: S2 File — (XLSX) [file pone.0271922.s002.xlsx]

## Sheet: Identified Sequences
Supplementary file S2
Sequences and accession numbers of the csd alleles identified throughout this work
accession number	group ID	ID (paternal:numbers, maternal:letters)	sequence
>MZ030644	2019-15-B	33-B	tatcgagaaagatcgaaagaacgatctcgagacagaacagaacgagagagatctagagaacctaaaataatttcatctttatcgaacaagacaatacataataataataattataaatataattataataataataattataataataattataataataattgtaaaaaattatattacaatattattaatattgaacaaattcctgttcctgttcctgttcctatttattgtggggtgagtatgtatatctcaattataaaaaaaagttttttaacaatattaaatttcattattagaattttccaccaagaccaatgggaccttggatttcaat
>MZ030645	2019-15-F	58-F	tatcgagaaagatctaaagaacgatctggagatagaaaagaacgagagagatctagagaacctaaaataatttcatctttatcgaacaatacaatacataataataattataaatataataataataataataataataataataataataattataataataattattctaaaaaattatattacaatattattaatattgaacaaattcctgttcctgttcctatttattatggggtgagtatttatatctcaattataaaaaaaagttttttaacaatattaaatttcattattagaattttccaccaagaccaatgggaccttggatttcaat
>MZ030646	2019-15-g1	36	tatcgagaaacatcgaaagaacgatctcgagatagaacggaacgagagagatctaaagaacctaaaataatttcatctttatcgaacaagacaatacataataataataattataataattataaaaaattatattacaatattaattatattgaacaaattcctgttcctgttcctgttcctatttattgtggggtgagtatttatatctcatatataaaagaaaattttttaatagtattaaatttcattattagaattttccaccaagaccaatgggaccttggatttcaat
>MZ030647	2019-15-g10	1	tatcgagaaacatcgaaagaacgatctcaagatagagaacagagatctagaacagaacgagagagatctagagaacctaaaataatttcatctttatcgaacaatacaatacataataataattataaatataataattataataattataataaaaaattatattacaatattattaatattgaacaaattcctgttcctgttcctgttcctatttattgtggggtgagtatgtatatctcaattataaaaaaaagttttttaataatattaaatttcattattagaattttccaccaagaccaatgggaccttggatttcaat
>MZ030648	2019-15-g11	2-G	tatcgagaaagatcgaaagaacgatctcgagatagaagagaacgagaaagatctaaagaacctaaaataatttcatctttatcgaacaattataattatagcaattataataattataataataaatattataataataataattataataattctaaaaaattatattacaatattaattatattgaacaaattcctgttcctgttcctcttcctatttattgtggggtgagtatttatatctcaattataaaagaaagttttttaacaatattaaatttcattattagaattttccaccaagaccaatgggaccttggatttcaat
>MZ030649	2019-15-g12	3	tatcgagaaagatcgaaagaacgatctcgagatagaacagaacgagagagatctagagaacctaaaataatttcatctttatcgaacaatacaatacataataataattataaatataattataataataataattataataataataattataataaaaaattatattacaatattattaatattgaacaaattcctgttcctgttcctgttcccgtttattgtggggtgagtatttatatctcaattataaaagaaagttttttaacaatattaaatttcattattagaattttccaccaagaccaatgggaccttggatttcaat
>MZ030650	2019-15-g13	4	tatcgagaaacatcgaaagaacgatctcgagatagaagagaacgagaaagatctaaagaacctaaaataatttcatctttatcgaacaattacaaatatagcaattataataattataataataataattataataataataattataataataattctaaaaaattatattacaatattattaatattgaacaaattcctgttcctgttcctatttattgtggggtgagtacttatatctcaattataaaagaaagttttttaacaatattaaatttcattattagaattttccaccaagaccaatgggaccttggatttcaat
>MZ030651	2019-15-g15	5	tatcgagaaagatcgaaagaacgatctcgagatagaacagaacgagagagatctagagaacctaaaataatttcatctttatcgaacaagacaatacataataataataattataataataataattataataattataataataattataataattataaaaaattatattataatattattaatattgaacaaattcctgttcctgttcctgttcctatttattgtggggtgagtatgtatatctcaattataaaaaaaagttttttaacaatattaaatttcattattagaattttccaccaagaccaatgggaccttggatttcaat
>MZ030652	2019-15-g17	15	tatcgagaaagatcgaaagaacgatctcgagatagaacggaacgagagagatctaaagaacctaaaataatttcatctttatcgaacaagacaatacataataataataattataaatataattataataataattataataataatcattataataataattataaaaaattacaatattacaatattattaatattgaacaaattcctgttcctgttcctgttcctatttattgtggggtgagtatttatatctcaattataaaaaaaagttttttaacaatattaaatttcattattagaactttccaccaagaccaatgggaccttggatttcaat
>MZ030653	2019-15-g2	6	tatcgagaaacatcgaaagaacgatctcgagatagaacagaacgagagagatctaaagaacctaaaataatttcatctttatcgaacaattacaattataataataataattataataataattataataaaaaattatattacaatattaattatattgaacaaattcctgttcctgttcctatttattgtggggtgagtatttatatctcaattataaaagaaaattttttaacaatattaaatttcattattagaattttccaccaagaccaatgggaccttggatttcaat
>MZ030654	2019-15-g3	7	tatcgagaaacatcgaaagaacgatctcgagatagaagagaacgaaagagatctagagaacctaaaataatttcatctttatcgaaccattataattataataataataaatataataattataataatgattataaaaaattatattacaatattaattatattgaacaaattccaattcctgttcctatttattgtggggtgagtatttatatctcaattataaaagaaagttttttaacaatattaaatttcattattagaattttccaccaagaccaatgggaccttggatttcaat
>MZ030655	2019-15-g4	8	tatcgagaaagatcgaaagaacgatctcgagatagaagagaacgagaaagatctaaagaacctaaaataacttcatctttatcgaacaattacaattctaacagttataataattataataataattataaaaaattacaatattacaatattattaatattgaacaaattcctgttcctgttcctatttattgtggggtgagtatttacatctcaattataaaaaaaagttttttaacaatattaaattttattattagaattttccaccaagaccaatgggaccttggatttcaat
>MZ030656	2019-15-g5	27	tatcgagaaagatcgaaagaacgatctcgagatagaacagaacgagagagatctaaagaacctaaaataatttcatctttatcgaacaattacaattataataataataattataataattataataataattataataaaaaattatattacaatattaattatattgaacaaattcctgttcctgttcctatttattgtggggtgagtatttatatctcaattataaaagaaaattttttaacaatattaaatttcattattagaattttccaccaagaccaatgggaccttggatttcaat
>MZ030657	2019-15-g6	9	tatcgagaaagatcgaaagaacgatctcgagatagaacagaacgagagagatctagagaacctaaaataatttcatctttatcgaacaatacaatacataataataattataaatataattataataataataattataataaaaaattatattacaatattaattatattgaacaaattcctattcctgttcctgtttattatggggtgagtatttatattctcatttataaaaaaaagtttttttcacctattaaattcactattagaattttctaccaagaccaatgggaccttggatttcaat
>MZ030658	2019-15-g7	10	tatcgagaaagatcgaaagaacgatctcgagatagaagagaacgagagagatctaaagaacctaaaataatttcatctttatcgaataattacaattatagcaattataataattataataataataattataataattataaaaaattatattataatattaattatattgaacaaattcctgttcctgttcctgttcctatttattgtggggtgagtatttatatctcaattataaaaaaaagttttttaacaatattaaatttcattattagaattttccaccaagaccaatgggaccttggatttcaat
>MZ030659	2019-15-g8	50	tatcgagaaacatcgaaagaacgatctcgagatagaacggaacgagagagatctaaagaacctaaaataatttcatctttatcgaacaagacaatacataataataataattataaatataattataaaaattataataattctaaaaaattatattacaatgttattaatattgaacaaattcctgttcctgttcctgttcctatttattgtggggtgagtatttatatctcaattataaatgaaagttttttaacaatattaaatttcattattagaattttccaccaagaccaatgggaccttggatttcaat
>MZ030660	2019-20-C	C	tatcgagaaacatcgaaagaacgatctcgagatagaaaagaacgagagagatctaaagaacctaaaataatttcatctttatcgaacaattacaattatagcaattataataattataataataattataataataatgattataaaaaattatattacaaaaattatattattaatattgaacaaattcctgttcctgttcctgtttattatggggtgagtatttatatctcaattataaaagaaaatttcttaacaatattaaatttcattattagaattttccaccaagaccaatgggaccttggatttcaat
>MZ030661	2019-20-D	D	tatcgagaaacatcgaaagaacgatctcaagatagaatggaacgagagacatctaaagaacctaaaataatttcatctttatcgaaaaatacaatacataataataattataataattctaaaaaattatattacaatattattaatattgaacaaattcctgttcctgttcctgttcctgtttattatggggtgagtatttatatctcaattataaaagaaaatttcttaacaatattaaatttcattattagaattttccaccaagaccaatgggaccttggatttcaat
>MZ030662	2019-20-g10	11	tatcgagaaacatcgaaagaacgatctcgagatagaaaagaacgagagaaatctaaagaacataaaataatttcatctttatcgaacaattacaattataataataataattataaaaaattatattgtaataattataaaaaattatattacaatattaattatattgaacaaattcctattcctgttcctatttattgtggagtgagtatttatatctcaattataaaagaaagttttttaataatattaaattttattattagaattttccaccaagaccaatgggaccttggatttcaat
>MZ030663	2019-20-g11	12	tatcgagaaacatcgaaagaacgatctcgagatagaagagaacgagaaagatctaaagaacctaaaataacttcatctttatcgaacaattacaattctaataattataataattataataaatataattataataattctaaaaaattatattacaatattaattatattgaacaaattcctgttcctattcccgttccttattttggggtgagtatttatatctcatttataaaaaaaagttttttaacaatattaaatttcattattagaattttccaccaagaccaatgggaccttggatttcaat
>MZ030664	2019-20-g13	51	tatcgagaaacatcgaaagaacgatctcgagatagaacagaacgagagagatctaaagaacctaaaataatttcatctttatcgaacaattacaattataataataataattataataattataataataattataataataattataataaaaaattatattacaatattaattatattgaacaaattcctgttcctgttcctatttattgtggggtgagtatttatatctcaattataaaagaaaattttttaacaatattaaatttcattattagaattttccaccaagaccaatgggaccttggatttcaat
>MZ030665	2019-20-g14	13	tatcgagaaagatcgaaagaacgatctggagatagaaaagaacgagagagatctagagaacctaaaataatttcatctttatcgaacaatacaatacataataataattataaatataataataataattataataataattattctaaaaaattatattacaatattattaatattgaacaaattcctgttcctgttcctatttattatggggtgagtatttatatctcaattataaaagaaaatttcttaacaatattaaatttcattattagaattttccaccaagaccaatgggaccttggatttcaat
>MZ030666	2019-20-g18	63-A	tatcgagaaagatcgaaagaacgatctcgagatagaacagaacgagagagatctagagaacctaaaataatttcatctttatcgaacaagacaatacataataataataaatataattataataaatataattataataataataattataataattataaaaaattatattacaatattaattatattgaacaaattcctattcctgttcctatttattgtggggtgagtatttacatctcaattataaaaaaaagttttttaacaatattaaatttcattattagaattttccaccaagaccaatgggaccttggatttcaat
>MZ030667	2019-20-g2	16	tatcgagaaacatcgaaagaacgatctcgagatagaacagaacgagagagatctagagaacctaaaataatttcatctttatcgaacaagacaatacataataataataattataataattataaaaaattatattacaatattaattatattgaacaaattcctgttcctgttcctgttcctatttattgtggggtgagtatttatatctcaattataaaaaaaagttttttaacaatattaaatttcattattagaattttccaccaagaccaatgggaccttggatttcaat
>MZ030668	2019-20-g22	4	tatcgagaaacatcgaaagaacgatctcgagatagaagagaacgagaaagatctaaagaacctaaaataatttcatctttatcgaacaattacaaatatagcaattataataattataataataataattataataataataattataataataattctaaaaaattatattacaatattattaatattgaacaaattcctgttcctgttcctatttattgtggggtgagtacttatatctcaattataaaagaaagttttttaacaatattaaatttcattattagaattttccaccaagaccaatgggaccttggatttcaat
>MZ030669	2019-20-g24	14	tatcgagaaacatcgaaagaacgatctcgagatagaacagaacgagagagatctagagaacctaaaataatttcatctttatcgaacaagacaatacataataataataattataaatataattataataataataattataataataataattataataataattataataataattgtacaaaattatattacaatattattaatattgaacaaattcctgttcctgttcctgttcctatttattgtggggtgagtatgtatatctcaattataaaaaaaagttttttaacaatattaaatttcattattagaattttccaccaagaccaatgggaccttggatttcaat
>MZ030670	2019-20-g25	41	tatcgagaaacatcgaaagaacgatctcgaaatagaacagaacgagagagatctaaagaacctaaaataatttcatctttatcgaacaattataaatatagcaattataataattataataattataataataataattataataattataataattataataataaaaagttatattacaatattattaatattgaacaaattcctgttcctgttcctgttcctatttattgtggggtgagtatttatatctcaattataaaagaaagttttttaacaatattaaatttcattattagaattttccaccaagaccaatgggaccttggatttcaat
>MZ030671	2019-20-g26	15	tatcgagaaacatcgaaagaacgatctcgagatagaacggaacgagagagatctaaagaacctaaaataatttcatctttatcgaacaagacaatacataataataataattataaatataattataataataattataataataatcattataataataattataaaaaattacaatattacaatattattaatattgaacaaattcctgttcctgttcctgttcctatttattgtggggtgagtatttatatctcaattataaaaaaaagttttttaacaatattaaatttcattattagaagtttccaccaagaccaatgggaccttggatttcaat
>MZ030672	2019-20-g27	27	tatcgagaaagatcgaaagaacgatctcgagatagaacagaacgagagagatctaaagaacctaaaataatttcatctttatcgaacaattacaattataataataataattataataattataataataattataataaaaaattatattacaatattaattatattgaacaaattcctgttcctgttcctatttattgtggggtgagtatttatatctcaattataaaagaaaattttttaacaatattaaatttcattattagaattttccaccaagaccaatgggaccttggatttcaat
>MZ030673	2019-20-g4	17	tatcgagaaagatcgaaagaacgatctcgagatagaagagaacgagagagatctaaagaacctaaaataatttcatctttatcgagcaattacaattctaacaattataataattataataattataaacaattatgttacaatattaattatattgaacaaattcctgttcctattcctgttccttattttgaggtgagtatttatatctcaattataaaagaaagttttttaacaatattaaatttcattattagaattttccaccaagaccaatgggaccttggatttcaat
>MZ030674	2019-20-g6	18	tatcgagaaacatcgaaagaacgatctcgagatagaagagaacgagagagatctaaagaacctaaaataatttcatctttatcgaacaattataattataataataaatataattataataataattacaataaaaaattatattacaatattattaatattgaacaaattcctgttcctgttcctgctcccgtttattgtggggtgagtatttatatctcaattataaatgaaagttttttaacaatattaaatttcattattagaattttccaccaagaccaatgggaccttggatttcaat
>MZ030675	2019-20-g8	22	tatcgagaaagatcgaaagaacgatctcgaaatagaagagaacgagagagatctagagaacctaaaataatttcatctttatcgagcaattacaattctaacaattataataattatagtactaattataaacaattacaatattgttacaatattaattatattgaacaaattcctattcctgttcctatttattgtggggtgagtatttatatctcaattataaaagaaagttttttaacaatattaaatttcattattagaattttccaccaagaccaatgggaccttggatttcaat
>MZ030676	2019-20-g9	19	tatcgagaaagatcgaaagaacgatctcgagatagaagagaacgagaaagatctaaagaacctaaaataatttcatctttatcgaacaattataaatacagcaattataataattataataattataataaaaaattatattacaaaaattatattattaatattgaacaaattcctgttcctgttcctatttattgtggggtgagtatgtatatctcaattataaaaaaaagttttttaacaatattaaatttcattattagaactttccaccaagaccaatgggaccttggatttcaat
>MZ030677	2019-3-A	63-A	tatcgagaaagatcgaaagaacgatctcgagataggacagaacgagagagatctagagaacctaaaataatttcatctttatcgaacaagacaatacataataataataaatataattataataaatataattataataataataattataataattataaaaaattatattacaatattaattatattgaacaaattcctattcctgttcctatttattgtggggtgagtatttacatctcaattataaaaaaaagttttttaacaatattaaatttcattattagaattttccaccaagaccaatgggaccttggatttcaat
>MZ030678	2019-3-B	33-B	tatcgagaaagatcgaaagaacgatctcgagatagaacagaacgagagagatctagagaacctaaaataatttcatctttatcgaacaagacaatacataataataataattataaatataattataataataataattataataataattataataataattgtaaaaaattatattacaatattattaatattgaacaaattcctgttcctgttcctgttcctatttattgtggggtgcgtatgtatatctcaattataaaaaaaagttttttaacaatattaaatttcattattagaattttccaccaagaccaatgggaccttggatttcaat
>MZ030679	2019-3-g10	20	tatcgagaaacatcgaaagaacgatctcgggataaaacggaacgagagagatctaaagaacctaaaataatttcatctttatcgaacaagacaatacataataataataattataataataataataataattataataattataataattataaaaaattatattacaatgttattaatattgaacaaattcctgttcctgttcctgttcctgttcctatttattgtggggtgagtatttatatctcaattataaatgaaagttttttaacaatattaaatttcattattagaattttccaccaagaccaatgggaccttggatttcaat
>MZ030680	2019-3-g11	58-F	tatcgagaaacatcgaaagaacgatctggagatagaaaagaacgagagagatctagagaacctaaaataatttcatctttatcgaacaatacaatacataataataattataaatataataataataataataataataataataataataattataataataattattctaaaaaattatattacaatattattaatattgaacaaattcctgttcctgttcctatttattatggggtgagtatttatatctcaattataaaaaaaagttttttaacaatattaaatttcattattagaattttccaccaagaccaatgggaccttggatttcaat
>MZ030681	2019-3-g12	21	tatcgagaaacatcgaaagaacgatctcaagatagaacggaacgagagacatctaaagaacctaaaataatttcatccttatcgaacaattacaaatatagcaattataataattataataataattataataattataaaaaattatacaaaaattatattattaatattgaacaaattcctgttcctgttcctggttattatggagtgagtatttatatctcaattataaaacaaagttttttaacaatattaaatttcattattagaattttccaccaagaccaatgggaccttggatttcaat
>MZ030682	2019-3-g13	22	tatcgagaaagatcgaaagaacgatctcgaaatagaagagaacgagagagatctagagaacctaaaataatttcatctttatcgagcaattacaattctaacaattataataattatagtactaattataaacaattacaatattgttacaatattaattatattgaacaaatccctattcctgttcctatttattgtggggtgagtatttatatctcaattataaaagaaagttttttaacaatattaaatttcattattagaattttccaccaagaccaatgggaccttggatttcaat
>MZ030683	2019-3-g14	64	tatcgagaaagatcgaaagaacgatctcgagatagaagagaaccagaaaaatttagagaacataaaataatttcatctttatcgaataattataattataacaattataataatacaaacaatatcaacaaacaattatattacaatattaattatattgaacaaattcctgttcctgttcctgttccagtttattgtggggtgagtatttatatctcaattataaaagaaagttttttaacaatattaaatttcattattagaattttccaccaagaccaatgggaccttggatttcaat
>MZ030684	2019-3-g15	36	tatcgagaaacatcgaaagaacgatctcgagatagaacggaacgagagagatctaaagaacctaaaataatttcatctttatcgaacaagacaatacataataataataattataataattataaaaaattatattacaatattaattatattgaacaaattcctgttcctgttcctgttcctatttattgtggggtgagtatttatatctcatatataaaagaaaattttttaatagtattaaatttcattattagaattttccaccaagaccaatgggaccttggatttcaat
>MZ030685	2019-3-g2	27	tatcgagaaagatcgaaagaacgatctcgagatagaacagaacgagagagatctaaagaacctaaaataatttcatctttatcgaacaattacaattataataataataattataataattataataataattataataaaaaattatattacaatattaattatattgaacaaattcctgttcctgttcctatttattgtggggtgagtatttatatctcaattataaaagaaaattttttaacaatattaaatttcattattagaattttccaccaagaccaatgggaccttggatttcaat
>MZ030686	2019-3-g22	23	tatcgagaaagatcgaaagaacgatctcgagatagaagagaacgagagagatctaaagaacctaaaataatttcatctttatcgaacaattacaattatagcaattataataattataataataatgattataaaaaattatattacaaaaattatattattaatattgaacaaattcctgttcctgttcctgtttattatggggtgagtatttatatctcaattataaaagaaaatttcttaacaatattaaattttattattagagttttacacaaagaccaatgggaccttggatttcaat
>MZ030687	2019-3-g24	24	tatcgagaaacatcgaaagaacgatctcgagatagaacggaacgagagagatctagagaacctaaaataatttcatctttatcgaacaatacaatacataataataattataaatataattataataataaatataattataataataaaaaattatattacaatattattaatattgaacaaattcctgttcctgttcctgtttattgtggggtgagtatttacatctcaattataaaaaaaagttttttaacaatattaaatttcattattagaattttccaccaagaccaatgggaccttggatttcaat
>MZ030688	2019-3-g27	25	tatcgagaaagatcgaaagaacgatctcgagatagaacagaacgagagagatctaaagaacctaaaataatttcatctttatcgaacaattacaattataataataataattataataattataataattataataattataataataattataataataattataataaaaaattatattacaatattaattatattgaacaaattcctgttcctgttcctatttattgtggggtgagtatttatatctcaattataaaagaaaattttttaacaatattaaatttcattattagaattttccaccaagaccaatgggaccttggatttcaat
>MZ030689	2019-3-g28	26	tatcgagaaagatcgaaagaacgatctcaagatagaacggaacgagagacatctaaagaacctaaaataatttcatccttatcgaacaattacaaatatagcaattataataattataataataattataataataattataataataattataataataattataaaaaattatacaaaaattatattattaatattgaacaaattcctgttcctgttcctgtttattgtggggtgagtatttatatctcaattataaaagaaagttttttaacaatattaaatttcattattagaattttccaccaagaccaatgggaccttggatttcaat
>MZ030690	2019-3-g3	29	tatcgagaaagatcgaaagaacgatctcgagatagaacagaacgagagagatctagagaacctaaaataatttcatctttatcgaacaagacaatacataataataataattataataataataattataataattataataataattataataataattgtaaaaaattatattataatattattaatattgaacaaattcctgttcctgttcctgttcctatttattgtggggtgagtatgtatatctcaattataaaaaaaagttttttaacaatattaaatttcattattagaattttccaccaagaccaatgggaccttggatttcaat
>MZ030691	2019-3-g31	28	tatcgagaaacatcgaaagaacgatctcgagatagaacagaacgagaaagatctaaagaacctaaaataatttcatctttatcgaacaagacaatacataataataataattataaaaaattacaatattacaatattaattatattgaacaaattcctattcctgttcctgttcctatttattatggggtgagtatttatatctcaattataaaaaaaagttttttaacaatattaaatttcattattagaattttccaccaagaccaatgggaccttggatttcaat
>MZ030692	2019-3-g4	30	tatcgagaaatatcgaaagaacgatctcgagatagaaaagaacaagagagatctaaagaacctaaaataatttcatctttatcaaacaagacaatacataataataataattataataataattataataattataataataattataaatataataattataataattataaaaaattacaatattacaatattaattatattgaacaaattcctgttcctattcctgttcctgtttattgtggggtgagtatttatatctcaattataaaagaaagttttttaacaatattaaattttattattagaattttccaagaccaatgggaccttggatttcaat
>MZ030693	2019-3-g5	31	tatcgagaaagatcgaaagaacgatctcgagatagaacggaacgagagagatctagagaacctaaaataatttcatctttatcgaataattacaattatagcaattataataattataataataattataataattataataaaaaattatattacaatattaattatattgaacaaattcctgttcctgttcctgttcccgtttattgtggggtaagtatttatatctcaattataaaaaaaagttttttaacaatattaaattttattattagaattttccaccaagaccaatgggaccttggatttcaat
>MZ030694	2019-3-g6	32	tatcgagaaagatcgaaagaacgatctcgagatagaacagaacgagagagatctagagaacctaaaataatttcatctttatcgaacaagacaatacataataataataaatataattataataataattataataataattgtaaaaaattatattacaatattaattatattgaacaaattcctattcctgttcctatttattgtggggtgagtatttacatctcaattataaaaaaaagttttttaacaatattaaatttcattattagaattttccaccaagaccaatgggaccttggatttcaat
>MZ030695	2019-3-g7	66	tatcgagaaagatcgaaagaacgatctcgagatagaacagaacgagagagatctagagaacctaaaataatttcatctttatcgaacaagacaatacataataataataattataaatataattataataataataattataataataataattataataataattgtaaaaaattatattacaatattattaatattgaacaaattcctgttcctgttcctgttcctatttattgtggggtgagtatgtatatctcaattataaaaaaaagttttttaacaatattaaatttcattattagaattttccaccaagaccaatgggaccttggatttcaat
>MZ030696	2019-3-g8	34	tatcgagaaacatcgaaagaacgatctcgagatagaagagaacgagagagatctaaagaacctaaaataatttcatctttatcgaacaattacaattatagcaattataataattataataataattataataataatgattataaaaaattatattacaaaaattatattattaatattgaacaaattcctgttcctgttcctgtttattatggggtgagtatttatatctcaattataaaagaaaatttcttaacaatattaaattttattattagaattttacacaaagaccaatgggaccttggatttcaat
>MZ030697	2020-15-F	58-F	tatcgagaaacatcgaaagaacgatctggagatagaaaagaacgagagagatctagagaacctaaaataatttcatctttatcgaacaatacaatacataataataattataaatataataataataataataataataataataataataattataataataattattctaaaaaattatattacaatattattaatattgaacaaattcctgttcctgttcctatttattatggggtgagtatttatatctcaattataaaaaaaagttttttaacaatattaaatttcattattagaattttccaccaagaccaatgggaccttggatttcaat
>MZ030698	2020-15-G	2-G	tatcgagaaagatcgaaagaacgatctcgagatagaagagaacgagaaagatctaaagaacctaaaataatttcatctttatcgaacaattataattatagcaattataataattataataataaatattataataataataattataataattctaaaaaattatattacaatattaattatattgaacaaattcctgttcctgttcctcttcctatttattgtggggtgagtatttatatctcaattataaaagaaagttttttaacaatattaaatttcattattagaattttccaccaagaccaatgggaccttggatttcaat
>MZ030699	2020-15-g1	36	tatcgagaaagatcgaaagaacgatctcgagatagaacggaacgagagagatctaaagaacctaaaataatttcatctttatcgaacaagacaatacataataataataattataataattataaaaaattatattacaatattaattatattgaacaaattcctgttcctgttcctgttcctatttattgtggggtgagtatttatatctcatatataaaagaaaattttttaatagtattaaatttcattattagaattttccaccaagaccaatgggaccttggatttcaat
>MZ030700	2020-15-g2	35	tatcgagaaacatcgaaagaacgatctcgagatagaagagaacgagaaagatctaaagaacctaaaataacttcatctttatcgaacaattacaattctaataattataataaatataattataataattctaaaaaattatattacaatattaattatattgaacaaattcctgttcctgttcctgttcctatttattgtggggtgagtatttatatctcaattataaaagaaagttttttaacaatattaaatttcattattagaattttccaccaagaccaatgggaccttggatttcaat
>MZ030701	2020-15-g4	37	tatcgagaaagatcgaaagaacgatctcgagatagaacggaacgagagagatctagagaacctaaaataatttcatctttatcgaataattacaattatagcaattataataataataataataattataataattataaacaattatgttacaatattaattatattgaacaaattcctgttcctgttcctgtccccgtttattgtggggtaagtatttatatctcaattataaaaaaaagttttttaacaatattaaattttattattagaattttccaccaagaccaatgggaccttggatttcaat
>MZ030702	2020-15-g5	38	tatcgagaaacatcgaaagaacgatctcgaaatagaacggaacgagagagatctaaagaacctaaaataatttcgaacaataattctttatcgaacaattacaattataataataattataataattataataaacataattataacaaattatattacaatattaattatattgaacaaattcctattcctgttcctgtttattgtggggtgagtatttatatctcaattataaaagaaagttttttaacaaatattaaatttcattattagaattttcctccaagaccaatgggaccttggatttcaat
>MZ030703	2020-15-g6	39	tatcgagaaacatcgaaagaacgatctggagatagaaaagaacgagagagatctagagaacctaaaataatttcatctttaccgaacaatacaatacataataataattataaatataataataataattataataataattattctaaaaaattatattacaatattattaatattgaacaaattcctgttcctgttcctatttattatggggtgagtatttatatctcaattataaaaaaaagttttttaacaatattaaatttcattattagaattttccaccaagaccaatgggaccttggatttcaat
>MZ030704	2020-15-g7	40	tatcgagaaagatcgaaagaacgatctcgagatagaacagaacgagagagatctaaagaacctaaaataatttcatctttatcgaacaattacaattataataataataattataataattataataataattataataataattataataaaaaattatattacaatattattaatattgaacaaattcctgttcctgttcctatttattatggggtgagtatttatatctcaattataaaaaaaagttttttaacaatattaaatttcattattagaattttccaccaagaccaatgggaccttggatttcaat
>MZ030705	2020-15-g9	41	tatcgagaaagatcgaaagaacgatctcgaaatagaacagaacgagagagatctaaagaacctaaaataatttcatctttatcgaacaattataaatatagcaattataataattataataattataataataataattataataattataataattataataataaaaagttatattacaatattattaatattgaacaaattcctgttcctgttcctgttcctatttattgtggggtgagtatttatatctcaattataaaagaaagttttttaacaatattaaatttcattattagaattttccaccaagaccaatgggaccttggatttcaat
>MZ030706	2020-20-A	63-A	tatcgagaaacatcgaaagaacgatctcgagatagaacagaacgagagagatctagagaacctaaaataatttcatctttatcgaacaagacaatacataataataataaatataattataataaatataattataataataataattataataattataaaaaattatattacaatattaattatattgaacaaattcctattcctgttcctatttattgtggggtgagtatttacatctcaattataaaaaaaagttttttaacaatattaaatttcattattagaattttccaccaagaccaatgggaccttggatttcaat
>MZ030707	2020-20-F	E	tatcgagaaacatcgaaagaacgatctcgagatagaagagaacgagagagatctaaagaacctaaaataatttcatctttatcgaacaattacaattatagcaattataataattataataataattataataataatgattataaaaaattatattacaaaaattatattattaatattgaacaaattcctgttcctgttcctgtttattatggggtgagtatttatatctcaattataaaagaaaatttcttaacaatattaaattttattattagaattttacacaaagaccaatgggaccttggatttcaat
>MZ030708	2020-20-g1	41	tatcgagaaacatcgaaagaacgatctcgaaatagaacagaacgagagagatctaaagaacctaaaataatttcatctttatcgaacaattataaatatagcaattataataattataataattataataataataattataataattataataattataataataaaaagttatattacaatattattaatattgaacaaattcctgttcctgttcctgttcctatttattgtggggtgagtatttatatctcaattataaaagaaagttttttaacaatattaaatctcattattagaattttccaccaagaccaatgggaccttggatttcaat
>MZ030709	2020-20-g11	42	tatcgagaaagatcgaaagaacgatctcgagatagaacggaacgagagagatctaaagaacctaaaataatttcatctttatcgaacaattacaattataataataataattataataattataataattataataattataataataattataataaaaaattatattacaatattaattatattgaacaaattcctgttcctgttcctatttattgtggggtgagtatttatatctcaattataaaagaaaattttttaacaatattaaatttcattattagaattttccaccaagaccaatgggaccttggatttcaat
>MZ030710	2020-20-g12	52	tatcgagaaagatcgaaagaacgatctcaagatagagaacagagatctagaacagaacgagagagatctagagaacctaaaataatttcatctttatcgaacaatacaatacataataataattataaatataataattataataattataataaaaaattatattacaatattattaatattgaacaaattcctgttcctgttcctgttcctgtttattgtggggtgagtatttatatctcatttataaaagaaagttttttaataatattaaatttcattattagaattttccaccaagaccaatgggaccttggatttcaat
>MZ030711	2020-20-g14	43	tatcgagaaagatcgaaagaacgatctcgagatagaacagaacgagagagatctagagaacctaaaataatttcatctttatcgaacaagacaatacataataataataattataataataataattataataattataataataataattataattataaaaaattatattacaatattaattatattgaacaaattcctgttcctgttcctgttcctatttattgtggggtgagtatttatatctcaattataaaaaaaagttttttaacaatattaaatttcattattagaattttccaccaagaccaatgggaccttggatttcaat
>MZ030712	2020-20-g2	25	tatcgagaaagatcgaaagaacgatctcgagatagaacagaacgagagagatctaaagaacctaaaataatttcatctttatcgaacaattacaattataataataataattataataattataataattataataattataataataattataataataattataataaaaaattatattacaatattaattatattgaacaaattcctgttcctgttcctatttattgtggggtgagtatttatatctcaattataaaagaaaattttttaacaatattaaatttcattattagaattttccaccaagaccaatgggaccttggatttcaat
>MZ030713	2020-20-g22	44	tatcgagaaagatcgaaagaacgatctcgagatagaacagaacgagagagatctaaagaacctaaaataatttcatctttatcgaacaagacaatacataataataataattataaatataattataataataataattataataataattataataataataattataaaaaattacaatattacaatattaattatattgaacaaattcctattcctgttcctgttcctatttattatggggtgagtatttatatctcaattataaaaaaaagttttttaacaatattaaatttcattattagaactttccaccaagaccaatgggaccttggatttcaat
>MZ030714	2020-20-g3	45	tatcgagaaagatcgaaagaacgatctcgagatagaaaggaacgagaaagatctaaagaacctaaaataatttcatctttatcgaataatacaatacataataataattataaatataattataataataattataataattataaaaaattatattacaatattaattatattgaacaaattcccgttcctgttcctgttcctatttattgtggggtgagtatttatatctcaattataaaaaaaagttttttaacaatattaaatttcattattagaattttccaccaagaccaatgggaccttggatttcaat
>MZ030715	2020-20-g4	46	tatcgagaaacatcgaaagaacgatctcgagatagaaaagaacgagagagatctaaagaacctaaaataacttcatctttatcgaacaattacaattctaataattataataattataataaatataattataataataattctattaaaaaattatattataatattaattatattgaacaaattcctgttcctattcctgttcctgtttattatggggtgagtatttatatctcaattataaaagaaagttttttaacaatattaaatttcattattagaattttccaccaagaccaatgggaccttggatttcaat
>MZ030716	2020-20-g5	47	tatcgagaaagatcgaaagaacgatctcgagatagaacggaacgagagagatctagagaacctaaaataatttcatctttatcgaacaagacaatacataataataataattataaatataattataataataataattataaaccatattacaatattaattatattgaacaaattcctgttcctgttcctgttcctatttattgtggggtgagtatttacatctcaattataaaaaaaagctttttaacaatattaaatttcattattagaattttccaccaagaccaatgggaccttggatttcaat
>MZ030717	2020-20-g7	48	tatcgagaaagatcgaaagaacgatctcgagacagaacggaacgagagagatctagagaacctaaaataatttcatctttatcgaacaatacattacataataataattataaatataattataataataaatataattataataataaaaaattatattacaatattattaatattgaacaaattcctgttcctgttcctgtttattgtggggtgagtattcatatctcaattataaaagaaagttttttaacaatattaaatttcattattagaattttccaccaagaccaatgggaccttccatttcaat
