# Supplementary material for: New insights into the criteria of functional heterozygosity of the Apis mellifera complementary sex determining gene–Discovery of a functional allele pair differing by a single amino acid
Source: PLoS One. 2022 Aug 9;17(8):e0271922. doi: 10.1371/journal.pone.0271922 (PMC9362917; doi:10.1371/journal.pone.0271922)
Supplement: S3 File — (XLSX) [file pone.0271922.s003.xlsx]

## Sheet: 15-2019 restriction patterns
Supplementary file S3
Summary of the paternal csd allele identification in the analysed colonies and frequency of pairing with maternal alleles.
Sample ID	3' fragment length (6-FAM-labelled) [nt]	5' fragment length (HEX-labelled) [nt]	Maternal allele ID	Paternal allele ID
15-2-A2	150	160.2	B	10
15-2-A3	140.3	181.8	B	4
15-2-A4	140.5	154	B	8
15-2-A5	150	160.4	B	10
15-2-A7	140.1	153.9	B	8
15-2-A8	149.95	175.7	B	2
15-2-B1	150	160.6	B	10
15-2-B2	150.2	175.7	B	2
15-2-B6	140.4	181.8	B	4
15-2-C2	143.7	154.2	B	7
15-2-D4	150	160.8	B	10
15-2-D6	150.2	160.6	B	10
15-2-D7	150	140.2	B	36
15-2-E3	147.2	166.3	B	50
15-2-E4	143.6	147.1	B	6
15-2-E6	147	178.9	B	3
15-2-E7	143.4	160.6	B	9
15-2-E8	147	190.9	B	15
15-2-F2	140.3	154	B	8
15-2-F3	150.3	160.8	B	10
15-2-F4	150.2	160.5	B	10
15-2-F8	150.3	175.8	B	2
15-3-A1	143.2	160.5	B	9
15-3-A4	150.3	160.8	B	10
15-3-B1	150.2	160.9	B	10
15-3-C1	140.2	154.2	B	8
15-3-C2	143.2	160.6	B	9
15-3-C7	147	166.7	B	50
15-3-E6	150.3	160.4	B	10
15-3-E7	147	182	B	5
15-3-E8	150.1	160.7	B	10
15-3-F3	143.4	147.5	B	6
15-3-F4	150.5	160.8	B	10
15-4-A1	150.3	160.8	B	10
15-4-A4	150.3	160.5	B	10
15-4-B2	150.2	160.8	B	10
15-4-B3	143.5	157.7	B	27
15-4-B5	150.7	160.8	B	10
15-4-B6	147	175.7	B	1
15-4-B7	140.1	154.3	B	8
15-4-C1	143.6	154.8	B	7
15-4-C7	143.6	154.9	B	7
15-4-D3	140.1	154.2	B	8
15-4-D4	140.1	154.1	B	8
15-4-D5	143.5	154.5	B	7
15-4-E3	150.2	160.8	B	10
15-4-E8	150.1	160.8	B	10
15-4-F1	140.2	154.2	B	8
15-4-F3	143.6	154.3	B	7
15-4-F5	150.3	160.9	B	10
15-5-A2	143.1	160.6	B	9
15-5-A5	150.2	175.8	B	2
15-5-A7	143.7	154.4	B	7
15-5-A8	150.3	175.8	B	2
15-5-B2	150.4	160.9	B	10
15-5-B4	147	190.9	B	15
15-5-B5	150.2	175.9	B	2
15-5-B6	143.6	154.5	B	7
15-5-B7	143.4	147.5	B	6
15-5-B8	150.3	160.8	B	10
15-5-C2	143.4	147.7	B	6
15-5-C4	150.4	160.4	B	10
15-5-C6	150	140.6	B	36
15-5-D6	147	182	B	5
15-5-D7	147	166.6	B	50
15-5-E1	147	175.5	B	1
15-5-E4	143.5	154.4	B	7
15-5-F2	150.1	140.7	B	36
15-5-F3	147	175.6	B	1
15-5-F6	143.6	154.5	B	7
15-5-F7	147	178.9	B	3
15-6-A7	150.2	160.8	B	10
15-6-B1	150.1	161	B	10
15-6-B3	150.2	175.9	B	2
15-6-B5	140.3	154.1	B	8
15-6-C2	150.2	160.8	B	10
15-6-C7	140.1	154.4	B	8
15-6-D1	147	166.8	B	50
15-6-D4	150.3	175.9	B	2
15-6-D5	150.2	160.9	B	10
15-6-D6	147	182	B	5
15-6-E3	150.2	175.9	B	2
15-6-E6	147	178.9	B	3
15-6-E8	150.3	160.9	B	10
15-6-F4	140.2	154.1	B	8
15-7-A2	147	166.7	B	50
15-7-A5	143.5	147.9	B	6
15-7-A6	147	182	B	5
15-7-B2	150.3	160.9	B	10
15-7-B3	140.3	154.5	B	8
15-7-B4	150.2	160.8	B	10
15-7-B6	150.2	161	B	10
15-7-B8	143.5	147.7	B	6
15-7-C1	143.6	154.6	B	7
15-7-C4	147	175.6	B	1
15-7-C5	150.2	161.1	B	10
15-7-C8	143.4	147.9	B	6
15-7-D1	150.2	160.9	B	10
15-7-D5	150.3	161	B	10
15-7-D7	143.6	154.7	B	7
15-7-E1	140.1	154.5	B	8
15-7-E4	150	161	B	10
15-7-E5	143.4	148	B	6
15-7-E7	150.3	160.9	B	10
15-7-F7	150.1	161	B	10
15-8-A1	140.3	181.8	B	4
15-8-A2	150.2	160.9	B	10
15-8-A3	150.2	160.9	B	10
15-8-B3	150.2	160.9	B	10
15-8-B6	147	166.7	B	50
15-8-C1	150.3	161.2	B	10
15-8-C2	147	166.7	B	50
15-8-D1	150.2	175.9	B	2
15-8-D5	150.2	175.9	B	2
15-8-E1	150.3	175.9	B	2
15-8-F1	150.2	175.9	B	2
15-2-B3	144.1	147.2	F	6
15-2-B4	151	175.6	F	2
15-2-B5	150.9	160.5	F	10
15-2-B7	150.9	160.5	F	10
15-2-B8	141	181.5	F	4
15-2-C3	147.4	166.5	F	50
15-2-C4	144	147.1	F	6
15-2-C7	147.5	166.8	F	50
15-2-D3	147.5	181.8	F	5
15-2-D8	150.8	160.4	F	10
15-2-E2	141.3	181.6	F	4
15-2-F5	144.1	161	F	9
15-2-F7	142.9	148.3	F	6
15-3-A2	150.7	161	F	10
15-3-A3	150.8	176	F	2
15-3-A5	147.6	179	F	3
15-3-A6	147.1	175.8	F	1
15-3-B3	147.7	191	F	15
15-3-C3	147.4	166.7	F	50
15-3-C4	147.5	178.9	F	3
15-3-C6	143.7	160.8	F	9
15-3-C8	147.6	190.9	F	15
15-3-D1	147.4	166.7	F	50
15-3-D3	150.7	176.1	F	2
15-3-D6	150.9	160.7	F	10
15-3-D7	144.2	154.6	F	7
15-3-E1	150.8	161	F	10
15-3-E4	150.8	161	F	10
15-3-F6	144.2	154.5	F	7
15-4-A2	150.9	160.9	F	10
15-4-A3	144.1	155	F	7
15-4-B1	150.8	160.6	F	10
15-4-B4	151	176.1	F	2
15-4-B8	147.3	166.9	F	50
15-4-C4	144.2	154.7	F	7
15-4-C8	147	175.9	F	1
15-4-D1	147.3	166.8	F	50
15-4-D2	150.8	161	F	10
15-4-D7	143.7	160.8	F	9
15-4-D8	150.8	160.9	F	10
15-4-E1	150.9	176.1	F	2
15-4-E5	151	161	F	10
15-4-E6	143.7	160.7	F	9
15-4-F2	143.7	160.7	F	9
15-5-A1	147	175.9	F	1
15-5-A3	150.7	160.8	F	10
15-5-A4	143.7	160.8	F	9
15-5-A6	147.5	182.1	F	5
15-5-B1	151	176	F	2
15-5-B3	143.7	160.7	F	9
15-5-C1	150.8	161	F	10
15-5-C7	150.7	161.1	F	10
15-5-C8	150.7	161	F	10
15-5-D2	150.9	161	F	10
15-5-D5	143.8	160.8	F	9
15-5-E2	141	154.4	F	8
15-5-E3	151.1	160.6	F	10
15-5-E5	143.7	160.7	F	9
15-5-E6	147.6	178.9	F	3
15-5-E7	151.1	161	F	10
15-5-E8	141	182	F	4
15-5-F1	147.4	166.8	F	50
15-5-F5	143.7	160.7	F	9
15-5-F8	146.9	175.8	F	1
15-6-A1	150.9	176.1	F	2
15-6-A2	151	160.7	F	10
15-6-A3	150.6	140.9	F	36
15-6-A4	147.1	175.8	F	1
15-6-A5	147.4	166.8	F	50
15-6-A6	143.7	160.8	F	9
15-6-A8	144	147.7	F	6
15-6-B2	150.8	161.1	F	10
15-6-B6	140.7	154.3	F	8
15-6-C4	150.8	176	F	2
15-6-C8	150.9	161.1	F	10
15-6-D2	150.8	161	F	10
15-6-D3	150.9	176	F	2
15-6-D8	141	181.9	F	4
15-6-E2	143.7	160.7	F	9
15-6-E5	147.4	166.9	F	50
15-6-F1	150.8	161.1	F	10
15-6-F2	143.7	160.8	F	9
15-6-F3	150.8	176	F	2
15-6-F5	141	182	F	4
15-6-F7	141	154.3	F	8
15-7-A1	147.4	166.9	F	50
15-7-A7	147.5	166.8	F	50
15-7-A8	147.4	166.9	F	50
15-7-B5	147.7	182.2	F	5
15-7-B7	150.8	176.1	F	2
15-7-C6	143.8	160.8	F	9
15-7-C7	147.7	190.9	F	15
15-7-D2	151	160.9	F	10
15-7-D4	151	176	F	2
15-7-D6	144.3	155.1	F	7
15-7-E3	147.7	179.1	F	3
15-7-F2	144.2	147.9	F	6
15-7-F3	151	160.7	F	10
15-7-F5	144.2	148	F	6
15-7-F8	150.9	160.5	F	10
15-8-A4	141	181.9	F	4
15-8-A5	143.2	161.2	F	9
15-8-A6	147.3	166.9	F	50
15-8-B1	147.4	166.9	F	50
15-8-B2	144	148	F	6
15-8-B5	141	154.6	F	8
15-8-C3	151	161.1	F	10
15-8-C6	150.9	160.8	F	10
15-8-D2	147.4	166.8	F	50
15-8-D3	141	182	F	4
15-8-D4	144.2	148.2	F	6
15-8-E2	151.1	160.7	F	10
15-8-E3	147.2	175.9	F	1
15-8-E5	147.7	182.2	F	5
15-8-E6	150.9	142.2	F	36

## Sheet: 15-2019 frequency table
	Maternal alleles
Patriline ID	B [count]	F [count]	Sum
10	40	30	70
2	13	12	25
50	7	15	22
9	4	15	19
8	13	4	17
7	11	5	16
6	8	8	16
4	3	7	10
1	4	6	10
5	4	4	8
3	3	4	7
36	3	2	5
15	2	3	5
27	1	0	1

## Sheet: 15-2020 restriction patterns
Sample ID	3' fragment length (6-FAM-labelled) [nt]	5' fragment length (HEX-labelled) [nt]	Maternal allele ID	Patriline ID
15-I-A1	150	140.5	F	36
15-I-A2	150	139.5	F	36
15-I-A3	150	158.4	F	37
15-I-A5	143.9	163.8	F	38
15-I-A7	140.2	170	F	39
15-I-B1	139.8	169.6	F	39
15-I-B2	144.4	164.2	F	38
15-I-B4	144	164	F	38
15-I-B5	139.7	174.2	F	40
15-I-C1	150	158.6	F	37
15-I-C2	144.2	164.2	F	38
15-I-C4	144.2	163.8	F	38
15-I-C6	150	139.9	F	36
15-I-D1	144.3	164	F	38
15-I-D4	139.8	173.2	F	40
15-I-D5	150	141.2	F	36
15-I-D6	151	140	F	36
15-I-D7	144.1	164.8	F	38
15-I-E1	143.6	163.7	F	38
15-I-E3	149.9	141	F	36
15-I-E4	150	141.3	F	36
15-I-E5	150	140.3	F	36
15-I-F1	139.4	169.9	F	39
15-I-F2	150	140	F	36
15-I-F4	139.9	170.1	F	39
15-I-F5	144.6	164.4	F	38
15-II-A1	150	140.3	F	36
15-II-A2	150	140	F	36
15-II-A5	146.5	187.9	F	41
15-II-A6	150	158.2	F	37
15-II-A7	150	141	F	36
15-II-B1	150	140.6	F	36
15-II-B5	146.9	151.9	F	35
15-II-B7	150	140.2	F	36
15-II-C1	150	158.2	F	37
15-II-C4	150	140.1	F	36
15-II-C6	150	140.1	F	36
15-II-D3	150	158.2	F	37
15-II-D4	139.4	173.1	F	40
15-II-D7	139.9	173.1	F	40
15-II-E1	139.9	173	F	40
15-II-E5	150	140.3	F	36
15-II-E6	143.6	164.8	F	38
15-II-E7	144	164.8	F	38
15-II-F1	144.1	163.9	F	38
15-II-F2	150	140.3	F	36
15-II-F3	150	141.5	F	36
15-II-F5	150	140.4	F	36
15-II-F6	144.2	163.9	F	38
15-II-F7	139.2	173.3	F	40
15-III-A1	139.5	169.8	F	39
15-III-A4	150	140	F	36
15-III-A5	144.2	164.8	F	38
15-III-A7	150	158	F	37
15-III-B3	139.4	170	F	39
15-III-B4	150	140.1	F	36
15-III-C6	150	139.7	F	36
15-III-C7	150	139.9	F	36
15-III-D2	150	139.5	F	36
15-III-D3	150	139.9	F	36
15-III-D5	144	164	F	38
15-III-D7	139.9	173	F	40
15-III-D8	145	164	F	38
15-III-E1	139.5	170	F	39
15-III-E2	150	158.1	F	37
15-III-E4	144.1	163.9	F	38
15-III-E5	144	164	F	38
15-III-E7	150	158.1	F	37
15-III-E8	144.1	163.9	F	38
15-III-F4	144.1	163.9	F	38
15-III-F5	150	140.4	F	36
15-IV-A1	140	170.1	F	39
15-IV-A3	146.5	150.3	F	35
15-IV-B2	150	140.1	F	36
15-IV-B3	146.5	150.4	F	35
15-IV-C1	150	140.6	F	36
15-IV-C3	139.9	170	F	39
15-IV-D3	150	158.3	F	37
15-IV-D4	150	157.9	F	37
15-IV-D5	144.1	163.8	F	38
15-IV-D6	150	140	F	36
15-IV-D7	144.2	163.9	F	38
15-IV-E1	150	139.9	F	36
15-IV-E2	139.9	170	F	39
15-IV-E4	144.1	163.9	F	38
15-IV-E6	150	140	F	36
15-IV-E8	139.9	176	F	40
15-IV-F2	150	140.4	F	36
15-IV-F4	146.7	188	F	41
15-IV-F5	144.2	162.8	F	38
15-V-A1	140	173	F	40
15-V-A4	139.9	173.1	F	40
15-V-A5	140.4	169.7	F	39
15-V-A7	150	141.4	F	36
15-V-A8	144.1	164	F	38
15-V-B1	150	140.5	F	36
15-V-B3	150	141.6	F	36
15-V-B5	150	158.5	F	37
15-V-B6	150	140	F	36
15-V-B7	150	140	F	36
15-V-B8	150	140	F	36
15-V-C3	139.3	176	F	40
15-V-C6	139.8	173.1	F	40
15-V-C8	150	158.9	F	37
15-V-D3	150	141.6	F	36
15-V-D6	152	139.6	F	36
15-V-D7	150	140.8	F	36
15-V-E1	144.2	163.9	F	38
15-V-E2	150	140.6	F	36
15-V-E3	139.9	173.1	F	40
15-V-E5	143.8	163.9	F	38
15-V-E6	143.9	164	F	38
15-V-E7	144.1	163.9	F	38
15-V-E8	150	139.9	F	36
15-V-F1	146.7	187.9	F	41
15-V-F3	150	140.4	F	36
15-V-F4	150	139.8	F	36
15-V-F5	150	140.2	F	36
15-V-F6	139.8	169.9	F	39
15-V-F8	150	158.7	F	37
15-VI-A1	150	139.3	F	36
15-VI-A4	140.2	170.1	F	39
15-VI-A7	139.8	173.1	F	40
15-VI-A8	139.8	170	F	39
15-VI-B1	150	139.6	F	36
15-VI-B2	150	139.4	F	36
15-VI-B3	150	139.2	F	36
15-VI-B4	141.1	173.1	F	40
15-VI-B5	146.5	150.3	F	35
15-VI-B7	144.2	164	F	38
15-VI-B8	150	140	F	36
15-VI-C1	144.1	164	F	38
15-VI-C7	144.2	163.9	F	38
15-VI-C8	150	158.6	F	37
15-VI-D1	139.9	173.1	F	40
15-VI-D2	139.8	170.2	F	39
15-VI-D3	144.2	164	F	38
15-VI-D4	150	141.4	F	36
15-VI-D7	144.1	164	F	38
15-VI-F2	139.8	170	F	39
15-VI-F3	139.9	173.2	F	40
15-VI-F4	144.1	164	F	38
15-VI-F5	138.8	170.1	F	39
15-VI-F6	138.9	170.1	F	39
15-VI-F7	150	158.8	F	37
15-VI-F8	139.7	169.9	F	39
15-I-A4	141	170.2	G	39
15-I-A6	145.7	164.3	G	38
15-I-C3	141	173.6	G	40
15-I-C5	139.8	173.6	G	40
15-I-D2	139.3	173.8	G	40
15-I-D3	150.9	139.8	G	36
15-I-E2	141	170.3	G	39
15-I-E6	145.6	164.1	G	38
15-I-F3	141	170.7	G	39
15-I-F6	150.6	140.5	G	36
15-I-F7	151.3	140.7	G	36
15-II-A3	151.3	140.4	G	36
15-II-A4	151.6	140.5	G	36
15-II-B2	141	170.3	G	39
15-II-B3	141	173.7	G	40
15-II-B4	151.3	158.5	G	37
15-II-B6	151.6	140.7	G	36
15-II-C2	145.4	164.3	G	38
15-II-C3	151.5	140.5	G	36
15-II-C5	145.2	164.3	G	38
15-II-D1	141	170.4	G	39
15-II-D2	141	173.3	G	40
15-II-D5	141	173.5	G	40
15-II-D6	141	173.6	G	40
15-II-E2	151.4	140.7	G	36
15-II-E3	141	170.4	G	39
15-II-E4	151.5	140.7	G	36
15-II-F4	151.1	140.2	G	36
15-III-A6	151.9	158.9	G	37
15-III-A8	147.5	150.4	G	35
15-III-B1	145.9	163.3	G	38
15-III-B2	145.7	162.9	G	38
15-III-B6	152.7	139.6	G	36
15-III-B7	151.8	158.8	G	37
15-III-B8	151.3	140.2	G	36
15-III-C1	141	171.9	G	40
15-III-C3	141	169.7	G	39
15-III-C4	141	170.3	G	39
15-III-C5	141	170.2	G	39
15-III-C8	141	173.4	G	40
15-III-D1	151.4	139.3	G	36
15-III-D6	150.9	140.1	G	36
15-III-E3	141	169.9	G	39
15-III-E6	151	140	G	36
15-III-F1	146.5	164.9	G	38
15-III-F3	141	173.1	G	40
15-III-F6	141	173.4	G	40
15-III-F7	141	170.4	G	39
15-IV-C2	151.8	140.5	G	36
15-IV-C4	151.3	140.3	G	36
15-IV-D2	151.7	158.9	G	37
15-IV-E3	152.5	158.9	G	37
15-IV-F1	152	139.8	G	36
15-IV-F3	151.2	140.3	G	36
15-IV-F6	151.1	140.1	G	36
15-V-A2	141	173.3	G	40
15-V-A3	151.2	140.5	G	36
15-V-A6	151.4	140.4	G	36
15-V-B2	151.1	140.6	G	36
15-V-B4	141	173.6	G	40
15-V-C1	141	170.4	G	39
15-V-C4	151.8	158.6	G	37
15-V-C5	141	170.3	G	39
15-V-C7	145.2	164.4	G	38
15-V-D1	141	170.3	G	39
15-V-D2	151.1	140.4	G	36
15-V-D4	140.9	173.3	G	40
15-V-D5	150.5	140.2	G	36
15-V-E4	151.7	140.5	G	36
15-V-F2	150.9	140.3	G	36
15-V-F7	151.2	159.9	G	37
15-VI-A2	151.8	140	G	36
15-VI-A3	151.5	139.9	G	36
15-VI-A5	141	173.4	G	40
15-VI-A6	150	140.1	G	36
15-VI-B6	141	170.4	G	39
15-VI-C2	141	170.4	G	39
15-VI-C3	145.3	164.4	G	38
15-VI-C5	141	170.9	G	39
15-VI-C6	141	173.5	G	40
15-VI-D5	141	170.4	G	39
15-VI-D6	151.3	158.3	G	37
15-VI-D8	141	170.3	G	39
15-VI-E2	145.2	164.5	G	38
15-VI-E3	145.4	164.2	G	38
15-VI-E4	151.5	140.4	G	36
15-VI-E5	145.3	164.1	G	38
15-VI-E6	147.6	150.7	G	35
15-VI-E8	141	170.2	G	39
15-VI-F1	151.9	140.8	G	36

## Sheet: 15-2020 frequency table
	Maternal alleles
Patriline ID	F [count]	G [count]	Sum
36	53	32	85
38	35	12	47
39	19	20	39
40	17	16	33
37	15	8	23
35	4	2	6
41	3	0	3

## Sheet: 20-2019 restriction patterns
Sample ID	3' fragment length (6-FAM-labelled) [nt]	5' fragment length (HEX-labelled) [nt]	Maternal allele ID	Patriline ID
20-2-A2	147.1	188.3	C	51
20-2-A4	143.2	170.1	C	41
20-2-A5	146.8	154.3	C	18
20-2-A7	146.9	188.3	C	51
20-2-B1	147	154.3	C	18
20-2-B8	146.8	144.4	C	17
20-2-C2	143.3	170	C	41
20-2-C4	143.1	157.2	C	11
20-2-C7	146.8	190.8	C	15
20-2-D4	146.7	188.2	C	51
20-2-D5	146.9	191	C	15
20-2-D8	140	169.9	C	13
20-2-E3	146.7	188.1	C	51
20-2-E4	143.1	157.2	C	11
20-2-F4	143	157.3	C	11
20-3-A1	141.5	169.9	C	13
20-3-A2	143.2	169.9	C	41
20-3-A4	146.9	190.8	C	15
20-3-A5	143.4	154.9	C	22
20-3-A7	143.4	178.8	C	63
20-3-B1	146.8	190.9	C	15
20-3-C1	143.2	157.6	C	11
20-3-C8	143.2	155	C	22
20-3-D2	143.2	154.9	C	22
20-3-D4	143.3	155	C	22
20-3-D5	146.9	154.5	C	18
20-3-E1	143.2	155	C	22
20-3-E3	146.8	154.4	C	18
20-3-E5	143.3	155	C	22
20-3-E7	146.7	154.9	C	18
20-3-E8	146.7	160.6	C	12
20-3-F6	143.3	155	C	22
20-3-F7	146.8	144.8	C	17
20-4-A3	146.6	188.2	C	51
20-4-B1	140	157.2	C	19
20-4-B5	146.9	190.8	C	15
20-4-C2	143.4	157.5	C	11
20-4-C5	143.2	157.5	C	11
20-4-C8	140	170	C	13
20-4-D1	146.8	190.8	C	15
20-4-D2	150	140.9	C	16
20-4-D3	146.7	154.2	C	18
20-4-E6	143.2	169.9	C	41
20-4-F1	143.1	157.2	C	11
20-4-F3	146.7	144.7	C	17
20-4-F7	140	169.9	C	13
20-5-A1	146.8	154.4	C	18
20-5-A8	143.2	169.8	C	41
20-5-C4	140	169.9	C	13
20-5-C8	143.2	169.9	C	41
20-5-E1	143.2	157.6	C	11
20-5-E4	140	170	C	13
20-5-E5	143.2	169.9	C	41
20-5-E6	140	157.4	C	19
20-5-E7	140	169.9	C	13
20-5-E8	146.8	154.5	C	18
20-5-F4	146.8	154.5	C	18
20-5-F6	146.9	190.9	C	15
20-5-F8	140	170	C	13
20-6-A3	146.5	188.1	C	51
20-6-A7	143.2	157.3	C	11
20-6-B4	146.9	190.9	C	15
20-6-B5	143.3	157.2	C	11
20-6-B7	143.5	178.7	C	63
20-6-C5	146.8	144.9	C	17
20-6-C6	146.6	145	C	17
20-6-C8	146.8	144.9	C	17
20-6-D3	146.9	144.9	C	17
20-6-D5	146.9	154.6	C	18
20-6-D6	146.8	188.2	C	51
20-6-D7	143.2	157.7	C	11
20-6-E1	143.1	157.4	C	11
20-6-E3	146.9	190.9	C	15
20-6-E7	143.3	157.3	C	11
20-6-E8	146.9	187.9	C	51
20-6-F1	143.5	157.7	C	11
20-6-F8	146.7	188.2	C	51
20-7-B4	143.9	157.3	C	11
20-7-C4	140	157.4	C	19
20-7-C5	146.9	145	C	17
20-7-D1	143.4	157.7	C	11
20-7-D5	146.9	154.7	C	18
20-7-E4	146.7	154.6	C	18
20-7-E7	140	157.3	C	19
20-7-F3	146.8	188.2	C	51
20-7-F6	146.9	144.9	C	17
20-9-A4	146.7	187.9	C	51
20-9-A6	150.4	140.7	C	16
20-9-C3	146.9	154.6	C	18
20-9-C7	143.6	178.8	C	63
20-9-D3	150.5	142.6	C	16
20-9-D5	146.9	190.8	C	15
20-9-D8	146.9	191.1	C	15
20-9-E1	150.4	140.6	C	16
20-9-E6	143.3	157.4	C	11
20-9-F1	140	169.9	C	13
20-9-F2	143.3	170	C	41
20-9-F4	140	170	C	13
20-9-F5	140	157.5	C	19
20-9-F6	143.2	157.3	C	11
20-9-F8	140	170	C	13
20-10-A1	146.8	154.6	C	18
20-10-A3	146.8	154.7	C	18
20-10-A6	146.9	190.9	C	15
20-10-B3	140	157.2	C	19
20-10-B4	146.9	154.6	C	18
20-10-B7	143.2	157.7	C	11
20-10-C1	146.9	154.6	C	18
20-10-C5	146.8	154.7	C	18
20-10-D1	146.7	188.2	C	51
20-10-D2	146.8	188.1	C	51
20-10-D3	140	157.4	C	19
20-10-D6	140	170	C	13
20-10-D8	143.3	169.9	C	41
20-10-E2	140	170	C	13
20-10-E6	146.8	190.8	C	15
20-10-E8	140	169.9	C	13
20-10-F1	143.3	169.9	C	41
20-10-F2	146.9	144.8	C	17
20-10-F4	150.4	140.8	C	16
20-10-F6	146.8	190.9	C	15
20-11-A2	146.9	144.9	C	17
20-11-A6	146.9	203.3	C	14
20-11-B1	150.2	141.2	C	16
20-11-B5	150.8	140.5	C	16
20-11-B6	146.8	154.6	C	18
20-11-B7	140	169.9	C	13
20-11-B8	143.3	169.9	C	41
20-11-C1	143.3	157.4	C	11
20-11-C3	146.9	188.2	C	51
20-11-C6	143.4	170	C	41
20-11-E5	146.9	190.9	C	15
20-11-E7	146.9	154.8	C	18
20-2-A6	147	191.3	D	15
20-2-B2	140.5	170.5	D	13
20-2-B3	140.4	170.5	D	13
20-2-B5	140.4	157.5	D	19
20-2-B6	143.6	179.2	D	63
20-2-B7	140.5	170.2	D	13
20-2-C5	143.5	157.6	D	11
20-2-D6	140	158.2	D	19
20-2-D7	143.4	157.9	D	11
20-2-E5	139	169.1	D	13
20-2-E6	144.9	188.5	D	51
20-2-E7	143.2	157.5	D	11
20-2-F1	146.8	154.8	D	18
20-2-F5	140.3	157.3	D	19
20-2-F6	140.2	157.8	D	19
20-3-B3	143.2	157.5	D	11
20-3-B7	143.5	178.9	D	63
20-3-C2	144.9	160.9	D	12
20-3-C5	143.1	157.5	D	11
20-3-C6	144.9	155.2	D	22
20-3-D1	141	155.9	D	19
20-3-D3	145.1	154	D	22
20-3-D7	143.4	155.2	D	22
20-3-D8	144.8	154.6	D	22
20-3-E4	144.8	155.2	D	22
20-3-F2	143.4	155.2	D	22
20-3-F4	144.8	155.2	D	22
20-3-F5	140.3	157.3	D	19
20-4-A1	143.2	157.5	D	11
20-4-A2	143.2	157.6	D	11
20-4-A8	143.2	157.6	D	11
20-4-C1	140.3	170.2	D	13
20-4-D4	147	191	D	15
20-4-D8	143.5	157.8	D	11
20-4-E1	143.4	157.9	D	11
20-4-E2	143.3	170.1	D	41
20-4-E4	143.2	157.4	D	11
20-4-E5	147	154.8	D	18
20-4-E7	143.1	157.7	D	11
20-4-E8	147	154.8	D	18
20-4-F2	147	191	D	15
20-5-A6	143.5	158.2	D	11
20-5-A7	143.5	158	D	11
20-5-B3	143.2	157.7	D	11
20-5-B6	147	144.9	D	17
20-5-B8	147	154.9	D	18
20-5-C1	143.2	157.5	D	11
20-5-C2	140.2	170.5	D	13
20-5-C5	147	144.6	D	17
20-5-D2	143.3	157.7	D	11
20-5-D3	143.3	158.1	D	11
20-5-D4	144.8	191.4	D	15
20-5-D6	143.4	157.7	D	27
20-5-F3	140.8	170	D	13
20-5-F5	147	144.8	D	17
20-6-A1	147	170.1	D	41
20-6-A2	147	179	D	63
20-6-A5	147	187.1	D	51
20-6-A6	143.4	158.1	D	11
20-6-B2	143.3	158	D	11
20-6-B3	147	188.2	D	51
20-6-B6	143.1	157.7	D	11
20-6-C2	147	155.1	D	18
20-6-C3	147	170.2	D	41
20-6-C4	143.1	157.9	D	11
20-6-D1	147	154.8	D	18
20-6-D2	147	170.3	D	41
20-6-D4	143.2	157.7	D	11
20-6-E5	143.4	158.1	D	11
20-6-E6	140	157.7	D	19
20-6-F3	147	191.3	D	15
20-6-F4	147	155.1	D	18
20-7-A1	147	191.3	D	15
20-7-B6	143.6	178.9	D	63
20-7-B7	143.2	157.4	D	11
20-7-B8	143.2	157.5	D	11
20-7-C1	147	190.9	D	15
20-7-C6	147	170.3	D	41
20-7-E2	140.2	157.4	D	19
20-7-E3	147	154.6	D	18
20-7-E5	147	155.1	D	18
20-7-E6	143.3	157.2	D	11
20-7-E8	147.1	154.6	D	18
20-7-F7	140.1	170.2	D	13
20-9-A1	147	153.7	D	18
20-9-A7	143.6	178.9	D	63
20-9-A8	147	170.4	D	41
20-9-B2	147	154.9	D	18
20-9-B3	147	155	D	18
20-9-B5	143.3	170.1	D	41
20-9-B6	147	170.2	D	41
20-9-B8	147	191.1	D	15
20-9-C1	143.5	179	D	63
20-9-C2	143.5	179.1	D	63
20-9-C5	147	188.4	D	51
20-9-C6	143.5	156.3	D	22
20-9-C8	140	170.2	D	13
20-9-D1	143.5	157.5	D	11
20-9-D4	147	188.5	D	51
20-9-D6	147	188.7	D	51
20-9-D7	144.4	176.5	D	63
20-9-E5	143.3	157.9	D	11
20-10-A2	140.1	170	D	13
20-10-A5	147	154.9	D	18
20-10-A8	147	154.9	D	18
20-10-B2	143.5	179.1	D	63
20-10-B5	140.1	182.3	D	4
20-10-B6	140	182	D	4
20-10-C4	140.8	181	D	4
20-10-C6	143.2	157.6	D	11
20-10-C8	140.1	170.2	D	13
20-10-D5	140.1	170.3	D	13
20-10-D7	143.4	170.1	D	41
20-10-E3	147	153.3	D	18
20-10-E5	140.5	170.2	D	13
20-10-E7	143.5	179.1	D	63
20-10-F5	140.1	157.7	D	19
20-10-F7	147	188.5	D	51
20-10-F8	143.6	157.6	D	11
20-11-A3	147	145	D	17
20-11-A4	147	191	D	15
20-11-A5	140.1	157.3	D	19
20-11-B4	150.2	141.2	D	16
20-11-C4	147	154.6	D	18
20-11-C5	143.2	157.4	D	11
20-11-C7	143.2	157.4	D	11
20-11-D3	147	144.9	D	17
20-11-D6	143.3	157.1	D	11
20-11-D8	143.5	169.8	D	41
20-11-E1	143.5	157.8	D	11
20-11-E2	143.3	179.3	D	63
20-11-E3	147	161.5	D	12
20-11-E4	143.8	178.7	D	63
20-11-E6	147	188.1	D	51
20-11-E8	140.1	169.9	D	13

## Sheet: 20-2019 frequency table
	Maternal alleles
Patriline ID	C	D	Sum
11	20	35	55
18	20	17	37
13	15	14	29
15	15	9	24
51	14	8	22
41	12	10	22
19	7	10	17
17	11	5	16
22	7	8	15
63	3	12	15
16	7	1	8
12	1	2	3
4	0	3	3
14	1	0	1
27	0	1	1

## Sheet: 20-2020 restriction patterns
Sample ID	3' fragment length (6-FAM-labelled) [nt]	5' fragment length (HEX-labelled) [nt]	Maternal allele ID	Patriline ID
20-I-A1	144	176.2	A	42
20-I-A2	147.3	188.2	A	41
20-I-A3	144	188.2	A	25
20-I-A8	147.3	188.2	A	41
20-I-B3	144	188.3	A	25
20-I-B4	150.9	164	A	45
20-I-B7	150.9	164	A	45
20-I-C1	144	188.1	A	25
20-I-C2	144	188.1	A	25
20-I-C3	144	188.1	A	25
20-I-C4	144	188.1	A	25
20-I-C5	147.3	188.2	A	41
20-I-C7	146.6	175.9	A	52
20-I-D1	147.2	188.2	A	41
20-I-D3	150.5	176.3	A	43
20-I-D4	144	188.1	A	25
20-I-E2	146.9	175.9	A	52
20-I-E3	144	188.1	A	25
20-I-E5	147.3	188.2	A	41
20-I-F1	151	164.1	A	45
20-I-F2	150.7	176.4	A	43
20-I-F5	146.5	175.9	A	52
20-I-F7	150.7	177	A	43
20-I-F8	144	188.4	A	25
20-II-A2	140.6	170.2	A	48
20-II-A3	150.9	164	A	45
20-II-A8	147.4	188.3	A	41
20-II-B3	140.7	170.2	A	48
20-II-C4	147.3	188.1	A	41
20-II-C5	144	188.1	A	25
20-II-C6	150.6	179	A	43
20-II-C7	150.9	164	A	45
20-II-D3	146.9	175.9	A	52
20-II-D4	150.8	164.1	A	45
20-II-D5	147.3	188.1	A	41
20-II-D6	147.3	188.3	A	41
20-II-E1	144	188	A	25
20-II-E2	146.9	176.1	A	52
20-II-E3	147.2	188.2	A	41
20-II-F1	150.5	164	A	45
20-II-F4	146.8	176	A	52
20-III-B5	146.8	175.9	A	52
20-III-B8	150.9	157.7	A	47
20-III-C2	146.8	175.9	A	52
20-III-C6	147.3	188.2	A	41
20-III-D1	150.9	157.7	A	47
20-III-D3	150.8	176.2	A	43
20-III-D4	146	188.4	A	41
20-III-E7	144	188.2	A	25
20-III-F2	151.6	177.1	A	43
20-III-F3	147.7	188.2	A	41
20-III-F4	144	188	A	25
20-III-F7	146.9	176	A	52
20-V-C2	147.3	188.2	A	41
20-V-C4	146.6	175.9	A	52
20-V-C7	150.6	167.3	A	46
20-V-C8	144	188.1	A	25
20-V-D1	151.1	190.7	A	44
20-V-D3	150.8	167.2	A	46
20-V-D5	151.4	179	A	43
20-V-D6	150.9	164	A	45
20-V-F1	144	188.1	A	25
20-V-F2	144	188.2	A	25
20-V-F3	140.6	170.2	A	48
20-V-F7	150.7	158	A	47
20-V-F8	151.1	190.9	A	44
20-VI-A1	147.3	188.2	A	41
20-VI-A2	146.8	176	A	52
20-VI-A5	151	190.7	A	44
20-VI-A7	144	188.1	A	25
20-VI-B1	140.6	170.2	A	48
20-VI-B8	147.3	188.2	A	41
20-VI-C5	150.9	164	A	45
20-VI-C6	147.4	188.1	A	41
20-VI-C8	147.3	188.3	A	41
20-VI-D5	150.9	164	A	45
20-VI-D6	151.5	164.3	A	45
20-VI-D7	151.4	164.2	A	45
20-VI-D8	150.9	164	A	45
20-VI-E2	146.9	176	A	52
20-VI-E3	141.8	176.3	A	42
20-VI-E5	140.7	170.2	A	48
20-VI-E8	144	188.2	A	25
20-VI-F5	141.7	176.4	A	42
20-VII-A1	150.7	179	A	43
20-VII-A8	144	188.2	A	25
20-VII-B1	150.8	157.8	A	47
20-VII-B2	144	188.1	A	25
20-VII-B3	151.2	179	A	43
20-VII-B7	150.8	179	A	43
20-VII-B8	147.2	188.2	A	41
20-VII-C1	151	190.5	A	44
20-VII-C7	152	168.1	A	46
20-VII-D3	146.4	176	A	52
20-VII-D4	150.8	179	A	43
20-VII-D5	151.4	179	A	43
20-VII-D6	141.8	176.2	A	42
20-VII-D7	146.8	176	A	52
20-VII-D8	146.8	175.9	A	52
20-VII-E5	150.9	164	A	45
20-VII-F3	150.9	164	A	45
20-VII-F5	146.8	176	A	52
20-VIII-A3	144	188.1	A	25
20-VIII-A4	140.5	170.1	A	48
20-VIII-B4	151	164.2	A	45
20-VIII-B6	150.9	157.9	A	47
20-VIII-C1	151.2	158.1	A	47
20-VIII-C5	146.8	175.9	A	52
20-VIII-C6	144	176.2	A	42
20-VIII-D1	150.7	179.1	A	43
20-VIII-D2	144	176.2	A	42
20-VIII-D4	150.9	164	A	45
20-VIII-D6	150.9	164.2	A	45
20-VIII-D8	146.9	176	A	52
20-VIII-E2	146.8	175.9	A	52
20-VIII-E6	140.6	170.2	A	48
20-VIII-E7	150.7	164	A	45
20-VIII-E8	144	188.1	A	25
20-VIII-F2	140.5	170.1	A	48
20-VIII-F4	144	188.1	A	25
20-VIII-F5	150.8	157.8	A	47
20-VIII-F6	150.9	163.9	A	45
20-VIII-F8	147.2	188.3	A	41
20-VII-C2	141	170.1	A	48
20-VI-F6	144	187.8	A	25
20-I-A4	147.7	188	E	41
20-I-A6	151.5	163.8	E	45
20-I-B1	147.8	187.8	E	41
20-I-B2	141	169.8	E	48
20-I-B5	147.7	187.9	E	41
20-I-B6	146.7	188	E	41
20-I-C6	147.6	175.8	E	52
20-I-C8	147.5	175.7	E	52
20-I-D2	151.2	157.7	E	47
20-I-D6	144.4	187.9	E	25
20-I-E1	144.2	187.9	E	25
20-I-E4	151.4	163.9	E	45
20-I-E6	147.4	174.9	E	52
20-I-E7	151.3	179	E	43
20-I-F3	147.1	175.7	E	52
20-II-A4	144.2	187.9	E	25
20-II-A5	147.3	188.1	E	41
20-II-A6	147.5	175.8	E	52
20-II-B2	151.3	163.8	E	45
20-II-B4	144.2	187.9	E	25
20-II-B5	147.7	188	E	41
20-II-B6	147.7	188.2	E	41
20-II-C2	151.6	163.9	E	45
20-II-C8	144.4	187.9	E	25
20-II-D1	151.2	163.7	E	45
20-II-D2	147.4	175.7	E	52
20-II-D7	151.4	157.5	E	47
20-II-D8	147.7	188.1	E	41
20-II-E4	147.2	175.7	E	52
20-II-F2	144.1	187.9	E	25
20-II-F3	141	170	E	48
20-II-F5	144.1	187.9	E	25
20-III-A1	147.8	187.9	E	41
20-III-A2	144.8	188.1	E	25
20-III-A3	141	170	E	48
20-III-B6	147.5	175.8	E	52
20-III-C3	147.7	188	E	41
20-III-C4	147	175.9	E	52
20-III-C7	147.4	175.8	E	52
20-III-D5	145.3	188.2	E	25
20-III-E2	145.2	187.9	E	25
20-III-E3	150.8	164.1	E	45
20-III-E8	148.1	188.2	E	41
20-III-F6	151.3	163.8	E	45
20-V-C3	147.5	176	E	52
20-V-C5	151.3	178.9	E	43
20-V-D4	147.4	175.7	E	52
20-V-D7	147.5	175.7	E	52
20-V-D8	151.4	157.7	E	47
20-V-F4	147.8	187.9	E	41
20-V-F5	144.3	188.1	E	25
20-V-F6	147.8	188	E	41
20-VI-A4	151.1	164	E	45
20-VI-B2	147.2	175.8	E	52
20-VI-B3	143.9	188.2	E	25
20-VI-B4	151.4	157.4	E	47
20-VI-B5	144.1	187.9	E	25
20-VI-B7	147.7	188	E	41
20-VI-C1	147.4	175.7	E	52
20-VI-C3	147.3	175.8	E	52
20-VI-C4	151.1	163.8	E	45
20-VI-C7	147.4	175.7	E	52
20-VI-D2	144.1	187.8	E	25
20-VI-D3	151.2	157.6	E	47
20-VI-D4	147.8	187.9	E	41
20-VI-E1	144.3	176	E	42
20-VI-E4	150.9	190.4	E	44
20-VI-E6	147.9	188	E	41
20-VI-E7	151.3	157.6	E	47
20-VI-F2	151.3	157.1	E	47
20-VI-F3	144.6	187.9	E	25
20-VI-F4	144.2	176	E	42
20-VI-F7	144.3	176	E	42
20-VII-A2	151.2	179	E	43
20-VII-A4	151.1	163.8	E	45
20-VII-A5	151.1	164	E	45
20-VII-A6	147.7	188	E	41
20-VII-A7	147.1	175.7	E	52
20-VII-B4	147.5	175.8	E	52
20-VII-B5	144.3	187.9	E	25
20-VII-C3	147.6	187.9	E	41
20-VII-C6	147.5	188	E	41
20-VII-D1	147.3	175.7	E	52
20-VII-D2	147.1	175.8	E	52
20-VII-E2	147.4	188	E	41
20-VII-E3	147.9	187.8	E	41
20-VII-E4	151.3	157.6	E	47
20-VII-E7	147.4	175.8	E	52
20-VII-F2	141	169.9	E	48
20-VII-F4	147.3	175.8	E	52
20-VIII-A1	151.2	163.8	E	45
20-VIII-A2	151.3	167	E	46
20-VIII-A5	147.6	188	E	41
20-VIII-A6	147.2	175.8	E	52
20-VIII-A7	147.4	175.7	E	52
20-VIII-A8	147.9	187.9	E	41
20-VIII-B2	151.4	163.8	E	45
20-VIII-B3	147.9	188.1	E	41
20-VIII-B5	147.4	174.8	E	52
20-VIII-B7	147.9	187.9	E	41
20-VIII-B8	147.8	188	E	41
20-VIII-C2	147.5	175.8	E	52
20-VIII-C3	144.3	187.8	E	25
20-VIII-C4	151.5	163.9	E	45
20-VIII-C7	147.4	175.6	E	52
20-VIII-D3	148.1	188	E	41
20-VIII-D5	141	170	E	48
20-VIII-D7	147.3	175.5	E	52
20-VIII-E1	151.6	163.8	E	45
20-VIII-E3	144.4	188	E	25
20-VIII-E4	151.3	163.8	E	45
20-VIII-E5	144.3	187.9	E	25
20-VIII-F3	144.4	188.1	E	25
20-VIII-F7	151.1	190.3	E	44
20-III-C5	150.5	163.1	E	45
20-VII-C4	147.6	188	E	41

## Sheet: 20-2020 frequency table
	Maternal alleles
Patriline ID	A [count]	E [count]	Sum
41	20	28	48
52	19	29	48
25	24	20	44
45	20	17	37
43	13	3	16
47	7	8	15
48	9	5	14
42	6	3	9
44	4	2	6
46	3	1	4

## Sheet: 3-2019 restriction patterns
Sample ID	3' fragment length (6-FAM-labelled) [nt]	5' fragment length (HEX-labelled) [nt]	Maternal allele ID	Patriline ID
3-2-A2	144	160.6	A	27
3-2-A5	144	160.8	A	27
3-2-B5	150.6	163.9	A	31
3-2-B6	147.4	194.4	A	66
3-2-C6	144	160.8	A	27
3-2-C7	144	160.3	A	27
3-2-D5	150.8	163.7	A	31
3-2-D7	144	160.9	A	27
3-2-E3	142.2	191.3	A	25
3-2-E4	141	166.7	A	21
3-2-E8	150.7	163.8	A	31
3-2-F1	140.9	168.5	A	21
3-2-F2	144	160.7	A	27
3-2-F5	144	160.6	A	27
3-2-F7	140.5	176.1	A	34
3-3-A2	144	160.7	A	27
3-3-A3	150.6	164.3	A	31
3-3-A6	144	160.8	A	27
3-3-B1	140.8	166.7	A	21
3-3-B3	144	160.9	A	27
3-3-B6	141.9	194	A	26
3-3-C7	140.9	166.7	A	21
3-3-D4	147.3	194.3	A	66
3-3-D8	144	160.7	A	27
3-3-E3	144	160.8	A	27
3-3-E4	144	160.8	A	27
3-3-E5	140.7	194	A	26
3-3-E7	141.9	194.3	A	26
3-3-E8	144	160.7	A	27
3-3-F1	140.6	193.9	A	26
3-3-F2	144	160.8	A	27
3-3-F7	147.3	194.3	A	66
3-4-A3	140.6	193.9	A	26
3-4-A4	150.6	164.3	A	31
3-4-B2	140.8	166.7	A	21
3-4-B6	147.3	193.9	A	66
3-4-C2	140.6	193.9	A	26
3-4-C3	153.8	179.2	A	20
3-4-D1	140.6	194	A	26
3-4-D3	150.7	164.4	A	31
3-4-D4	147.3	194.3	A	66
3-4-D5	140.8	166.5	A	21
3-4-D6	144	197.1	A	58
3-4-E4	147.4	188.3	A	29
3-4-F1	140.8	166.7	A	21
3-4-F3	140.7	166.6	A	21
3-5-A5	144	160.9	A	27
3-5-A6	144	160.9	A	27
3-5-A7	147.3	188.3	A	29
3-5-B3	147.4	188.3	A	29
3-5-B6	144	160.7	A	27
3-5-C1	144	160.9	A	27
3-5-C2	144	160.8	A	27
3-5-C5	150.5	150.6	A	64
3-5-C6	150.7	164.3	A	31
3-5-C7	144	160.8	A	27
3-5-D1	147.3	188.2	A	29
3-5-D2	144	160.6	A	27
3-5-D3	147.4	188.4	A	29
3-5-D4	150.7	150.3	A	64
3-5-D7	146.7	196.6	A	30
3-5-E5	147.3	188.3	A	29
3-5-E7	144	160.8	A	27
3-6-A1	142	160.8	A	27
3-6-A2	140.8	166.7	A	21
3-6-A6	144	160.8	A	27
3-6-A7	142.9	166.7	A	32
3-6-A8	144	160.9	A	27
3-6-B3	144	160.8	A	27
3-6-B4	146.8	196.6	A	30
3-6-B8	150.5	164.4	A	31
3-6-C1	144	160.8	A	27
3-6-C4	149.7	144.9	A	36
3-6-C5	142.1	160.7	A	27
3-6-C7	144	154.9	A	22
3-6-D4	144	167.1	A	32
3-6-D6	144	160.8	A	27
3-6-D7	150.6	150.7	A	64
3-6-E8	140.7	166.8	A	21
3-6-F1	146.8	166.7	A	21
3-6-F2	140.5	176.3	A	34
3-6-F3	144	158.2	A	22
3-6-F4	144	158.1	A	22
3-6-F8	147.4	188.3	A	29
3-7-A2	147.5	158.2	A	22
3-7-A3	140.5	164.2	A	23
3-7-A7	150.6	150.8	A	64
3-7-A8	150.5	150.8	A	64
3-7-B3	144	144	A	27
3-7-B8	144	158.3	A	22
3-7-D5	150.3	144.2	A	36
3-7-D7	151	165.2	A	31
3-7-F3	144	160.9	A	27
3-7-F5	144	161	A	27
3-7-F8	144	167	A	32
3-8-A2	147.3	194.3	A	66
3-8-A4	151	137.5	A	28
3-8-A5	144	160.8	A	27
3-8-A7	144	160.9	A	27
3-8-B2	142.1	160.9	A	27
3-8-B4	140.6	166.8	A	21
3-8-B8	144	160.6	A	27
3-8-C5	146.1	196.6	A	30
3-8-C7	147.3	188.3	A	29
3-8-C8	147.3	194.3	A	66
3-8-D1	144	161	A	27
3-8-D4	146.7	196.5	A	30
3-8-D5	140.5	164	A	23
3-8-E2	144	161	A	27
3-8-E6	144	160.9	A	27
3-8-F1	140.4	164.1	A	23
3-8-F3	140.7	166.8	A	21
3-8-F4	150.5	150.8	A	64
3-8-F7	140.5	173.2	A	24
3-8-F8	147.4	188.3	A	29
3-9-A1	140.4	176.2	A	34
3-9-A6	150.8	164.3	A	31
3-9-B1	144	160.9	A	27
3-9-B8	147.3	194.3	A	66
3-9-C3	150.6	164.4	A	31
3-9-C6	140.5	193.9	A	26
3-9-C8	150.7	164.1	A	31
3-9-D3	150.7	164.1	A	31
3-9-D8	150.6	164.5	A	31
3-9-E1	144	160.9	A	27
3-9-E4	147.2	188.2	A	29
3-9-E5	144	160.8	A	27
3-9-F1	147.3	194.3	A	66
3-9-F2	147.3	188.4	A	29
3-9-F3	140.3	194	A	26
3-9-F4	140.7	166.9	A	21
3-9-F5	140.5	176.2	A	34
3-9-F6	144	160.9	A	27
3-9-F7	150.7	147.8	A	36
3-2-A6	143.8	166.4	B	32
3-2-A7	143.4	160.5	B	27
3-2-A8	140.4	163.7	B	23
3-2-B1	143.5	160.3	B	27
3-2-B2	143.6	160.1	B	27
3-2-B3	140.6	193.7	B	26
3-2-C1	143.6	160.1	B	27
3-2-C2	153.8	178.7	B	20
3-2-C3	143.5	160.5	B	27
3-2-C5	140.5	193.7	B	26
3-2-D1	144.8	188.1	B	29
3-2-D2	140.5	166.8	B	21
3-2-D3	140.8	166.6	B	21
3-2-D4	144.8	187.8	B	29
3-2-D6	143.5	160.6	B	27
3-2-D8	147	194.1	B	66
3-2-E1	143.6	160.8	B	27
3-2-E2	140.3	166.6	B	21
3-2-E5	143.3	156.9	B	22
3-2-F6	140.5	175.7	B	34
3-2-F8	140.4	166.3	B	21
3-3-A1	144.9	188	B	29
3-3-A4	148.9	164.1	B	31
3-3-A5	142.1	159.3	B	27
3-3-A7	142.1	159.3	B	27
3-3-A8	140.5	166.4	B	21
3-3-B4	143.4	160.4	B	27
3-3-B8	140.3	193.7	B	26
3-3-C3	143.4	160.3	B	27
3-3-C5	150.2	164	B	31
3-3-C6	143.4	160.5	B	27
3-3-D2	150.3	164.1	B	31
3-3-D3	144.8	188	B	29
3-3-D5	143.5	160.4	B	27
3-3-D6	140.5	166.5	B	21
3-3-D7	144.8	188	B	29
3-3-E6	144.8	187.9	B	29
3-3-F4	143.7	166.7	B	32
3-3-F5	147	194	B	66
3-4-A1	147	196.2	B	30
3-4-A6	140.3	193.6	B	26
3-4-A7	147	188	B	29
3-4-A8	143.4	191	B	25
3-4-B1	140.5	166.5	B	21
3-4-B3	150.3	164.1	B	31
3-4-B4	143.7	166.5	B	32
3-4-B7	147	196.2	B	30
3-4-B8	143.4	160.5	B	27
3-4-C4	147	196.2	B	30
3-4-C5	147	194	B	66
3-4-C6	147	194	B	66
3-4-C8	138.1	166.5	B	21
3-4-D8	143.4	160.5	B	27
3-4-E2	150.2	163.9	B	31
3-4-E6	150.2	164.1	B	31
3-4-E7	150.3	164.1	B	31
3-4-F2	143.4	160.5	B	27
3-4-F4	144.7	193.9	B	66
3-4-F5	143.3	160.5	B	27
3-4-F6	143.7	166.8	B	32
3-5-A1	140.3	193.6	B	26
3-5-A2	143.5	160.5	B	27
3-5-A8	147	188	B	29
3-5-B5	150.3	164.1	B	31
3-5-B7	147	196.2	B	30
3-5-D5	150	150.1	B	64
3-5-D6	140.4	166.2	B	21
3-5-D8	143.4	160.5	B	27
3-5-E6	147	194	B	66
3-5-E8	147	194	B	66
3-6-A3	141	166.3	B	21
3-6-A5	140.4	166.4	B	21
3-6-B1	143.4	160.5	B	27
3-6-B2	147	188	B	29
3-6-B6	146.5	196.3	B	30
3-6-C3	150.4	163.9	B	31
3-6-C6	143.6	166.6	B	32
3-6-D1	143.4	160.4	B	27
3-6-D3	143.3	160.5	B	27
3-6-D5	149.1	147.2	B	36
3-6-D8	147	194	B	66
3-6-E1	140.2	176	B	34
3-6-E2	143.8	166.5	B	32
3-6-E3	147	194.1	B	66
3-6-E4	143.4	157.9	B	22
3-6-E5	139.3	196.9	B	58
3-6-E6	143.4	160.6	B	27
3-6-E7	143.4	160.5	B	27
3-6-F6	142.7	160.5	B	27
3-6-F7	140.3	193.6	B	26
3-7-A1	147	157.8	B	22
3-7-A5	140.2	166.6	B	21
3-7-A6	140.5	166.4	B	21
3-7-B1	147	193.9	B	66
3-7-B6	150.1	164.1	B	31
3-7-C1	150.4	164.2	B	31
3-7-C4	140.2	176	B	34
3-7-C7	147	143.9	B	34
3-7-C8	150.5	137.4	B	28
3-7-D4	140.2	176	B	34
3-7-F6	143.5	158	B	22
3-8-A1	140.1	193.7	B	26
3-8-A8	143.7	166.8	B	32
3-8-B1	147	194	B	66
3-8-B7	143.5	160.7	B	27
3-8-C1	143.5	160.5	B	27
3-8-D2	147	188	B	29
3-8-D6	143.4	160.7	B	27
3-8-D7	144.8	188	B	29
3-8-D8	143.4	160.7	B	27
3-8-E1	140.6	166.5	B	21
3-8-E3	143.5	160.7	B	27
3-8-E4	140.5	166.6	B	21
3-8-E5	144.8	188	B	29
3-8-E7	147	194	B	66
3-8-E8	147	188	B	29
3-8-F2	143.7	166.7	B	32
3-8-F5	150.1	164.1	B	31
3-8-F6	150.2	164.2	B	31
3-9-A2	149.1	137.4	B	28
3-9-A4	147	194.1	B	66
3-9-B3	139.6	164	B	23
3-9-B5	143.5	160.6	B	27
3-9-B7	150.2	164.2	B	31
3-9-C2	143.5	160.6	B	27
3-9-C4	150.2	147.4	B	36
3-9-C7	140.1	163.8	B	23
3-9-D2	150.4	164.3	B	31
3-9-D4	140.1	150	B	34
3-9-D5	143.5	158	B	22
3-9-D6	140.3	166.6	B	21
3-9-D7	147	188	B	29
3-9-E2	141.5	166.5	B	21
3-9-E3	140.2	163.9	B	23
3-9-E6	150.3	164.4	B	31
3-9-E7	143.5	160.7	B	27
3-9-E8	150.3	164.3	B	31
3-9-F8	143.4	160.6	B	27

## Sheet: 3-2019 frequency table
	Maternal alleles
Patriline ID	A [count]	B [count]	Sum
27	44	34	78
31	14	17	31
21	14	17	31
29	11	14	25
66	9	13	22
26	9	7	16
32	3	8	11
34	4	6	10
22	5	5	10
30	4	5	9
64	6	1	7
23	3	4	7
36	3	2	5
28	1	2	3
25	1	1	2
20	1	1	2
58	1	1	2
24	1	0	1
